# Supplementary material for: 2-[(1,5-Dimethyl-3-oxo-2-phenyl-2,3-dihydro-1H-pyrazol-4-yl)amino]-1-methyl-2-oxoethyl pyrrolidine-1-carbodithio­ate
Source: Acta Crystallogr Sect E Struct Rep Online. 2010 Nov 13;66(Pt 12):o3134–5. doi: 10.1107/S1600536810045654 (PMC3011506; doi:10.1107/S1600536810045654)
Supplement: Supplementary file 2 [file e-66-o3134-Isup2.hkl]

# 
# h,k,l, Fc-squared, Fo-squared, sigma(Fo-squared) and status flag 
# 
data_I
_shelx_title ' PAP' 
_shelx_refln_list_code          4 
_shelx_F_calc_maximum      188.55 
_exptl_crystal_F_000       856.00 
_reflns_d_resolution_high  0.7964 
 
loop_ 
 _symmetry_equiv_pos_as_xyz 
 'x, y, z' 
 '-x, y+1/2, -z+1/2' 
 '-x, -y, -z' 
 'x, -y-1/2, z-1/2' 
 
_cell_length_a    12.0652 
_cell_length_b    16.0831 
_cell_length_c    11.0438 
_cell_angle_alpha  90.000 
_cell_angle_beta  101.899 
_cell_angle_gamma  90.000 
 
_shelx_F_squared_multiplier     1.000 
 
loop_ 
 _refln_index_h 
 _refln_index_k 
 _refln_index_l 
 _refln_F_squared_calc 
 _refln_F_squared_meas 
 _refln_F_squared_sigma 
 _refln_observed_status 
   1   0   0    10795.61    11337.23     44.22 o 
   2   0   0    14002.75    14348.24    172.72 o 
   3   0   0      497.60      616.64      8.42 o 
   4   0   0     4429.19     4613.81     14.51 o 
   5   0   0     1437.04     1624.22     53.92 o 
   6   0   0     2150.01     2282.71     65.23 o 
   7   0   0      734.69      718.71     27.59 o 
   8   0   0     1460.75     1440.60     53.03 o 
   9   0   0     1684.03     1722.25    181.28 o 
  10   0   0      267.07      233.20     28.25 o 
  11   0   0       17.85       13.45      3.64 o 
  12   0   0       27.46       18.96      3.04 o 
  13   0   0      170.26      152.07      6.08 o 
  14   0   0        0.16        1.20      5.27 o 
   1   1   0        2.74       22.25      3.91 o 
   2   1   0       79.40      126.02      4.53 o 
   3   1   0     6034.94     5964.68     73.34 o 
   4   1   0      170.36      197.19      4.95 o 
   5   1   0      869.02      819.25     10.24 o 
   6   1   0      342.34      388.76      5.80 o 
   7   1   0       75.30       77.32      2.40 o 
   8   1   0       43.62       54.33      3.84 o 
   9   1   0        0.02        1.24      1.99 o 
  10   1   0      194.92      186.43     14.41 o 
  11   1   0      241.64      234.95     17.30 o 
  12   1   0       14.16       11.59      3.93 o 
  13   1   0        0.73        4.93      2.32 o 
  14   1   0        3.41        5.71      2.06 o 
   0   2   0     2778.88     2954.64     32.65 o 
   1   2   0     1187.72     1145.01      9.24 o 
   2   2   0     8144.25     8481.13     86.52 o 
   3   2   0       18.05       16.73      2.75 o 
   4   2   0    11199.90    11355.23    134.71 o 
   5   2   0     1303.04     1308.69     35.39 o 
   6   2   0      544.95      629.40      8.56 o 
   7   2   0      211.86      211.30      5.14 o 
   8   2   0     1606.90     1567.37     56.55 o 
   9   2   0     1167.96     1191.31     59.64 o 
  10   2   0       14.58       13.69      2.60 o 
  11   2   0        1.02        3.62      2.52 o 
  12   2   0        1.60        0.80      1.82 o 
  13   2   0      117.18      128.60      5.22 o 
  14   2   0        3.49        2.54      2.09 o 
   1   3   0    23222.18    21862.63    296.09 o 
   2   3   0    11714.07    11873.07     90.72 o 
   3   3   0      186.11      166.59      3.43 o 
   4   3   0       53.38       31.53      2.38 o 
   5   3   0       56.99       71.14      2.66 o 
   6   3   0      798.53      743.69     10.80 o 
   7   3   0      341.11      287.44     11.19 o 
   8   3   0       14.36       13.71      2.12 o 
   9   3   0      504.77      509.74     17.23 o 
  10   3   0      224.42      216.66      9.95 o 
  11   3   0      114.24      119.81      5.93 o 
  12   3   0        6.74       11.96      2.83 o 
  13   3   0       24.19       21.18      1.99 o 
  14   3   0        9.27       11.42      2.58 o 
   0   4   0    35551.05    34027.86    597.46 o 
   1   4   0        4.54       12.96      2.81 o 
   2   4   0      938.06      993.86      9.70 o 
   3   4   0      158.22      174.51      3.96 o 
   4   4   0      173.80      123.89      2.73 o 
   5   4   0      151.45      182.26      2.58 o 
   6   4   0      111.35      139.91      4.97 o 
   7   4   0       34.43       36.29      2.07 o 
   8   4   0      288.16      303.98      5.96 o 
   9   4   0      641.46      648.16     13.07 o 
  10   4   0       32.32       30.21      2.05 o 
  11   4   0       94.44       94.55      4.19 o 
  12   4   0        7.34        7.05      2.41 o 
  13   4   0       54.21       62.72      2.84 o 
  14   4   0       18.58       17.05      2.43 o 
   1   5   0     4578.97     4249.93     45.19 o 
   2   5   0     5494.17     5401.76     62.20 o 
   3   5   0      220.04      250.72      3.31 o 
   4   5   0      122.43      136.85      2.73 o 
   5   5   0     2784.08     2882.96     53.37 o 
   6   5   0     1275.00     1203.21     18.10 o 
   7   5   0      654.25      634.49     16.79 o 
   8   5   0      154.19      165.36      4.10 o 
   9   5   0        9.67       14.05      1.85 o 
  10   5   0      230.87      222.52     13.66 o 
  11   5   0      484.55      463.15     23.96 o 
  12   5   0        1.07        3.82      2.15 o 
  13   5   0       28.70       28.46      3.09 o 
  14   5   0        0.27        0.38      1.92 o 
   0   6   0      551.37      375.85      7.29 o 
   1   6   0       95.46       72.50      2.02 o 
   2   6   0      467.09      386.64      5.17 o 
   3   6   0      713.83      694.58      8.93 o 
   4   6   0       84.68      109.68      1.96 o 
   5   6   0      193.84      190.10      3.69 o 
   6   6   0      839.51      786.66     11.91 o 
   7   6   0      188.82      211.90      3.67 o 
   8   6   0       79.96       72.18      2.93 o 
   9   6   0       38.87       48.43      2.38 o 
  10   6   0        6.70        9.32      2.10 o 
  11   6   0       20.95       23.63      2.22 o 
  12   6   0        7.46        7.34      1.85 o 
  13   6   0        0.26        2.41      2.05 o 
  14   6   0        9.93        9.67      2.19 o 
   1   7   0      972.90     1048.32     12.41 o 
   2   7   0     3622.91     3710.56     38.39 o 
   3   7   0      710.82      795.93      6.86 o 
   4   7   0       34.69       60.57      2.07 o 
   5   7   0      159.21      177.42      3.72 o 
   6   7   0      959.29      942.37     18.73 o 
   7   7   0       85.87       98.89      4.90 o 
   8   7   0        8.62        9.36      1.76 o 
   9   7   0      380.89      373.64     14.67 o 
  10   7   0        2.81        6.98      1.96 o 
  11   7   0      325.59      343.71     19.88 o 
  12   7   0        2.53        5.69      2.00 o 
  13   7   0        2.59        7.33      2.28 o 
   0   8   0       64.62       52.49      2.55 o 
   1   8   0     1120.52     1068.18     13.70 o 
   2   8   0      245.47      255.26      5.01 o 
   3   8   0      548.22      524.80      7.20 o 
   4   8   0      343.66      376.52      6.03 o 
   5   8   0      412.07      464.79      6.97 o 
   6   8   0       84.07       79.55      2.68 o 
   7   8   0       69.57       71.80      1.95 o 
   8   8   0       56.73       55.00      2.03 o 
   9   8   0        0.22       -1.61      1.98 o 
  10   8   0       41.65       40.19      2.29 o 
  11   8   0       16.72       16.23      2.20 o 
  12   8   0        0.43        2.86      2.03 o 
  13   8   0       35.81       33.42      2.96 o 
   1   9   0     1837.91     1723.88     19.53 o 
   2   9   0     1225.88     1183.34     15.22 o 
   3   9   0       29.95       43.39      1.68 o 
   4   9   0       23.15       28.00      1.76 o 
   5   9   0       94.30       99.12      2.48 o 
   6   9   0      287.30      281.08      7.07 o 
   7   9   0       35.84       37.16      2.53 o 
   8   9   0        7.33        6.91      1.99 o 
   9   9   0       16.43       20.29      2.26 o 
  10   9   0       27.25       24.87      1.95 o 
  11   9   0       77.04       81.09      5.08 o 
  12   9   0        0.11       -1.25      1.97 o 
  13   9   0       10.26       10.58      2.17 o 
   0  10   0      170.93      208.88      4.06 o 
   1  10   0       50.39       37.16      1.61 o 
   2  10   0      156.10      192.31      2.01 o 
   3  10   0      758.76      822.57      9.84 o 
   4  10   0        9.38       16.35      1.70 o 
   5  10   0      276.10      273.43      6.72 o 
   6  10   0      405.55      389.05      8.47 o 
   7  10   0      314.35      311.79      7.24 o 
   8  10   0      155.29      147.55      3.93 o 
   9  10   0       48.09       50.82      2.26 o 
  10  10   0       95.49       89.21      5.59 o 
  11  10   0       23.80       23.09      1.80 o 
  12  10   0        4.94        9.01      1.91 o 
   1  11   0        3.68        3.78      1.67 o 
   2  11   0      517.32      486.62      3.87 o 
   3  11   0      571.07      560.00      3.97 o 
   4  11   0       54.42       66.62      2.64 o 
   5  11   0        0.03        2.09      1.76 o 
   6  11   0      496.56      529.95      8.90 o 
   7  11   0       29.46       26.49      1.63 o 
   8  11   0       11.24       12.73      1.64 o 
   9  11   0       71.59       69.39      2.50 o 
  10  11   0        0.33        0.40      2.04 o 
  11  11   0       49.31       45.51      3.18 o 
  12  11   0       54.61       48.33      3.81 o 
   0  12   0      272.42      228.04      6.63 o 
   1  12   0      258.11      264.23      2.69 o 
   2  12   0        3.08        7.95      1.63 o 
   3  12   0      347.14      333.99      4.70 o 
   4  12   0       63.01       57.66      2.28 o 
   5  12   0       41.98       38.78      1.86 o 
   6  12   0       14.86       18.25      1.89 o 
   7  12   0       64.56       69.42      2.04 o 
   8  12   0       11.64       11.69      2.04 o 
   9  12   0        6.40        9.34      1.93 o 
  10  12   0       17.61       21.45      2.12 o 
  11  12   0       10.32       10.10      2.20 o 
   1  13   0      452.32      440.16      5.68 o 
   2  13   0       51.70       50.29      1.68 o 
   3  13   0      361.97      343.23      5.16 o 
   4  13   0      104.06      119.80      2.69 o 
   5  13   0      151.51      153.42      2.22 o 
   6  13   0        3.51        8.34      1.90 o 
   7  13   0        0.21        0.63      1.90 o 
   8  13   0       45.35       47.08      2.22 o 
   9  13   0       11.98       13.69      2.08 o 
  10  13   0        0.07        0.24      1.99 o 
  11  13   0       43.20       37.39      2.22 o 
   0  14   0      137.58      146.44      2.92 o 
   1  14   0      160.53      155.01      3.64 o 
   2  14   0      498.50      513.18      3.29 o 
   3  14   0       71.62       77.35      2.66 o 
   4  14   0        1.52       -0.04      1.55 o 
   5  14   0       60.06       58.13      1.99 o 
   6  14   0      138.27      140.38      2.01 o 
   7  14   0        4.58        5.45      1.72 o 
   8  14   0      121.28      115.19      4.75 o 
   9  14   0       31.42       28.54      2.15 o 
  10  14   0        5.15        3.31      2.19 o 
   1  15   0       60.40       57.79      1.89 o 
   2  15   0       19.05       26.50      1.66 o 
   3  15   0       22.40       25.28      1.75 o 
   4  15   0        5.61        9.90      1.71 o 
   5  15   0        6.29        5.69      1.79 o 
   6  15   0      118.77      122.98      4.08 o 
   7  15   0       86.66       85.98      2.48 o 
   8  15   0       62.35       56.07      2.30 o 
   9  15   0        2.34        4.27      2.14 o 
   0  16   0      493.69      456.50     18.26 o 
   1  16   0       14.56       16.66      1.82 o 
   2  16   0        0.15        0.78      1.56 o 
   3  16   0        7.06        9.81      2.02 o 
   4  16   0      170.76      182.65      2.90 o 
   5  16   0      107.00       87.54      2.80 o 
   6  16   0       14.11       10.97      1.68 o 
   7  16   0        4.57        3.74      1.80 o 
   8  16   0       26.22       23.26      1.87 o 
   9  16   0       30.16       27.66      2.52 o 
   1  17   0       56.50       63.24      2.44 o 
   2  17   0       32.21       35.61      1.70 o 
   3  17   0      114.17       94.86      2.24 o 
   4  17   0      198.82      181.90      3.81 o 
   5  17   0        1.39        2.88      1.98 o 
   6  17   0        0.31        2.31      1.69 o 
   7  17   0        1.52        5.37      1.92 o 
   8  17   0       11.60        8.68      1.82 o 
   0  18   0      252.05      251.64      8.57 o 
   1  18   0       78.03       79.18      2.01 o 
   2  18   0        0.11       -1.29      1.60 o 
   3  18   0        1.50        3.29      1.89 o 
   4  18   0       73.86       70.41      2.15 o 
   5  18   0       56.36       51.92      3.04 o 
   6  18   0        0.79        3.55      1.84 o 
   1  19   0        0.10        1.42      1.88 o 
   2  19   0       17.68       16.95      1.86 o 
   3  19   0        6.54        5.53      1.83 o 
   4  19   0        2.18        2.59      1.98 o 
   5  19   0       27.87       26.70      2.13 o 
   0  20   0       12.87       18.13      2.75 o 
   1  20   0        2.34        0.78      1.75 o 
   2  20   0        2.99        4.29      1.86 o 
 -14   1   1        9.25        6.73      2.37 o 
 -13   1   1       27.58       28.40      3.09 o 
 -12   1   1       41.12       59.20      3.80 o 
 -11   1   1       29.14       34.26      2.65 o 
 -10   1   1      733.24      692.90     32.04 o 
  -9   1   1       30.91       21.86      2.47 o 
  -8   1   1     1913.24     1915.11     69.13 o 
  -7   1   1      100.16      111.12      4.65 o 
  -6   1   1     1527.92     1494.61     22.88 o 
  -5   1   1     1199.99     1277.69     19.17 o 
  -4   1   1      553.74      479.53      4.49 o 
  -3   1   1      110.49      153.63      3.93 o 
  -2   1   1     2444.66     2452.70     20.64 o 
  -1   1   1    15863.24    16516.41    199.64 o 
   0   1   1      920.17      807.03     18.13 o 
   1   1   1      854.04      940.39      7.69 o 
   2   1   1     4732.94     4340.18     65.27 o 
   3   1   1     3331.47     3042.65     30.91 o 
   4   1   1      901.68      862.78      5.92 o 
   5   1   1       34.46       77.90      6.38 o 
   6   1   1       26.63       17.80      2.10 o 
   7   1   1     3611.88     3631.33    135.58 o 
   8   1   1      162.40      158.41      5.44 o 
   9   1   1      661.87      667.00     45.09 o 
  10   1   1       19.12       25.45      2.98 o 
  11   1   1      323.93      312.76     17.71 o 
  12   1   1      455.16      472.90     19.44 o 
  13   1   1       38.73       39.66      6.81 o 
  14   1   1        4.45        4.48      2.12 o 
 -14   2   1        6.52        4.58      2.23 o 
 -13   2   1        1.75        5.86      2.14 o 
 -12   2   1       67.87       57.97      3.10 o 
 -11   2   1        0.27        2.97      2.17 o 
 -10   2   1      229.03      226.38     10.30 o 
  -9   2   1       11.75       12.23      1.97 o 
  -8   2   1       11.79       17.98      2.32 o 
  -7   2   1       34.59       32.36      2.08 o 
  -6   2   1       62.36       77.07      2.84 o 
  -5   2   1        0.24        9.76      2.39 o 
  -4   2   1     1752.34     1754.83     21.32 o 
  -3   2   1      348.60      411.65      7.64 o 
  -2   2   1        4.16        4.81      3.55 o 
  -1   2   1      202.15      155.60      4.03 o 
   0   2   1      155.78      231.64      4.09 o 
   1   2   1        0.12       36.64      3.82 o 
   2   2   1        7.80        9.67      3.16 o 
   3   2   1       15.73       21.30     13.95 o 
   4   2   1       40.90       38.01      2.62 o 
   5   2   1     2231.09     2266.45     31.48 o 
   6   2   1        0.25        2.75      2.13 o 
   7   2   1      168.24      171.97      2.86 o 
   8   2   1      678.57      696.39     27.96 o 
   9   2   1        0.03        0.06      2.71 o 
  10   2   1      263.80      255.20     12.67 o 
  11   2   1       18.36       22.89      2.86 o 
  12   2   1       18.62       16.48      2.04 o 
  13   2   1        1.72        3.11      2.21 o 
  14   2   1       30.22       27.07      2.60 o 
 -14   3   1       18.70       23.42      2.15 o 
 -13   3   1        0.77       -1.34      2.19 o 
 -12   3   1      141.58      126.04      8.37 o 
 -11   3   1      111.84      113.44      6.62 o 
 -10   3   1      358.93      371.24     15.12 o 
  -9   3   1       49.15       59.39      3.10 o 
  -8   3   1     1151.40     1117.35     30.31 o 
  -7   3   1      314.91      361.14      5.78 o 
  -6   3   1      659.85      712.94     13.29 o 
  -5   3   1       29.34       38.13      2.39 o 
  -4   3   1     2307.46     2304.47     37.95 o 
  -3   3   1     9076.85     8821.42    130.20 o 
  -2   3   1      352.83      473.06      4.09 o 
  -1   3   1     4977.38     4822.66     32.46 o 
   0   3   1    12183.06    13128.34    204.45 o 
   1   3   1    10215.70    10194.96    184.46 o 
   2   3   1      935.21      996.94     12.04 o 
   3   3   1     3942.27     4039.47     57.73 o 
   4   3   1     1046.57     1136.46     28.52 o 
   5   3   1     2624.90     2716.61     25.09 o 
   6   3   1      309.93      340.57      5.85 o 
   7   3   1     1111.96     1085.44     26.65 o 
   8   3   1      133.62      149.75      3.88 o 
   9   3   1      487.58      499.09     21.07 o 
  10   3   1      111.19       95.49      7.57 o 
  11   3   1        8.63       13.46      2.35 o 
  12   3   1      287.06      324.42     22.92 o 
  13   3   1       23.72       19.88      2.45 o 
  14   3   1        0.00        0.59      2.00 o 
 -14   4   1       68.08       78.10      2.56 o 
 -13   4   1        1.28        2.87      2.73 o 
 -12   4   1      103.74       99.66      7.66 o 
 -11   4   1      278.38      277.42     13.26 o 
 -10   4   1       80.94       83.42      3.21 o 
  -9   4   1      462.19      465.16     18.80 o 
  -8   4   1      411.46      396.88     10.78 o 
  -7   4   1      117.64      112.48      2.74 o 
  -6   4   1     1508.28     1459.96     28.20 o 
  -5   4   1      196.79      175.67      4.73 o 
  -4   4   1        6.43       17.53      2.45 o 
  -3   4   1      250.62      287.94      4.77 o 
  -2   4   1     2632.74     2423.31     39.26 o 
  -1   4   1      130.31      153.62      2.88 o 
   0   4   1      287.74      246.59      5.34 o 
   1   4   1    10473.81    10582.18    105.10 o 
   2   4   1      940.99      886.06      7.86 o 
   3   4   1     1282.76     1350.00     15.14 o 
   4   4   1     2143.00     2202.78     27.83 o 
   5   4   1      125.76      187.58      2.86 o 
   6   4   1      193.89      241.36      4.49 o 
   7   4   1       51.16       64.10      2.12 o 
   8   4   1       58.24       54.73      2.36 o 
   9   4   1      353.60      342.94     14.61 o 
  10   4   1       17.10       14.50      1.98 o 
  11   4   1      178.09      181.29     13.64 o 
  12   4   1       21.62       18.44      2.24 o 
  13   4   1        2.86        5.24      2.10 o 
  14   4   1      100.15       99.44      5.41 o 
 -14   5   1        5.55        5.79      2.17 o 
 -13   5   1       32.66       31.37      2.40 o 
 -12   5   1      192.29      207.16      9.29 o 
 -11   5   1      169.09      176.89     11.01 o 
 -10   5   1      392.40      354.78     18.14 o 
  -9   5   1      328.12      364.09     10.31 o 
  -8   5   1     1376.04     1363.95     38.32 o 
  -7   5   1      596.23      600.81     13.20 o 
  -6   5   1      765.71      895.12     17.51 o 
  -5   5   1      887.70      928.47     15.80 o 
  -4   5   1     1211.50     1234.64     16.57 o 
  -3   5   1     1520.13     1483.71     11.68 o 
  -2   5   1       27.82       12.95      2.17 o 
  -1   5   1     1455.31     1658.53     27.95 o 
   0   5   1     7366.29     7183.96     60.63 o 
   1   5   1     9177.60     9593.82    141.74 o 
   2   5   1     1768.22     1819.26     21.85 o 
   3   5   1      923.17     1040.50     10.31 o 
   4   5   1      158.27      205.58      4.17 o 
   5   5   1      342.35      308.12      3.27 o 
   6   5   1      605.38      627.91     18.13 o 
   7   5   1      442.52      371.58      9.96 o 
   8   5   1       46.95       42.63      1.75 o 
   9   5   1       24.05       27.13      1.88 o 
  10   5   1       26.45       31.08      2.03 o 
  11   5   1       28.69       25.55      2.16 o 
  12   5   1       37.96       47.96      3.99 o 
  13   5   1        5.79       11.71      2.73 o 
  14   5   1        2.14        2.87      2.20 o 
 -14   6   1       58.31       59.02      3.13 o 
 -13   6   1        5.31       10.25      2.48 o 
 -12   6   1       17.53       15.37      2.22 o 
 -11   6   1        0.02        6.13      1.83 o 
 -10   6   1      223.32      226.37      9.14 o 
  -9   6   1        0.16        4.64      1.96 o 
  -8   6   1      637.49      619.80     13.96 o 
  -7   6   1      168.90      171.98      3.05 o 
  -6   6   1     1432.26     1326.18     29.85 o 
  -5   6   1       15.47       20.01      1.96 o 
  -4   6   1       13.82       11.15      2.01 o 
  -3   6   1      936.90      808.18     11.92 o 
  -2   6   1       18.95       43.69      1.99 o 
  -1   6   1      135.25      109.54      2.79 o 
   0   6   1        7.40        3.82      1.85 o 
   1   6   1     4175.79     4135.72     37.78 o 
   2   6   1       72.59       72.89      2.27 o 
   3   6   1     5492.01     5627.92     72.26 o 
   4   6   1      614.79      722.62     11.66 o 
   5   6   1     1565.14     1565.81     23.92 o 
   6   6   1       82.98       95.70      2.49 o 
   7   6   1      212.17      222.58      7.22 o 
   8   6   1      117.38      116.32      4.87 o 
   9   6   1      672.69      650.26     29.37 o 
  10   6   1      827.43      822.53     30.49 o 
  11   6   1      256.18      266.48     17.52 o 
  12   6   1        0.91       -1.81      1.89 o 
  13   6   1        0.59        1.61      2.26 o 
 -14   7   1        6.98        8.29      2.06 o 
 -13   7   1        0.30        0.87      1.81 o 
 -12   7   1       42.75       41.64      2.71 o 
 -11   7   1       53.25       61.11      5.23 o 
 -10   7   1      109.89      105.41      5.71 o 
  -9   7   1      314.06      280.41      6.28 o 
  -8   7   1      953.35      959.51     38.59 o 
  -7   7   1      104.75      118.45      2.41 o 
  -6   7   1      133.98      138.95      3.75 o 
  -5   7   1      944.39      981.26     15.51 o 
  -4   7   1     2656.96     2760.84     31.57 o 
  -3   7   1     3485.48     3596.47     34.03 o 
  -2   7   1      918.49      925.75     13.23 o 
  -1   7   1      233.25      262.53      3.65 o 
   0   7   1      418.33      454.54      3.04 o 
   1   7   1     1318.08     1296.43     16.32 o 
   2   7   1      105.91      113.19      2.19 o 
   3   7   1      664.73      797.03     11.20 o 
   4   7   1       81.07       95.88      1.91 o 
   5   7   1       84.71       77.59      2.00 o 
   6   7   1       65.82       72.29      2.40 o 
   7   7   1       48.73       62.27      2.03 o 
   8   7   1      108.04      109.25      5.99 o 
   9   7   1      385.35      382.54     12.72 o 
  10   7   1       76.32       81.48      4.93 o 
  11   7   1        0.09        0.93      2.19 o 
  12   7   1       13.16       13.58      2.22 o 
  13   7   1        2.49        2.57      1.76 o 
 -13   8   1        3.91        2.15      2.14 o 
 -12   8   1       10.03       14.43      2.23 o 
 -11   8   1      206.00      204.22     14.64 o 
 -10   8   1      113.78      111.91      5.17 o 
  -9   8   1       94.76      103.52      2.14 o 
  -8   8   1       99.60       92.63      4.04 o 
  -7   8   1       21.48       20.33      2.02 o 
  -6   8   1      869.98      855.48     14.95 o 
  -5   8   1      396.85      380.44      4.73 o 
  -4   8   1       76.16       90.22      2.44 o 
  -3   8   1      676.73      573.02      7.50 o 
  -2   8   1     1792.83     1655.85     24.29 o 
  -1   8   1     1095.08     1118.10     10.18 o 
   0   8   1      161.76      208.16      3.75 o 
   1   8   1     3268.89     2896.27     26.88 o 
   2   8   1      102.49      130.99      2.66 o 
   3   8   1     4083.12     4132.63     57.28 o 
   4   8   1        2.90        2.27      1.78 o 
   5   8   1       15.19       23.61      1.57 o 
   6   8   1       47.87       54.36      2.05 o 
   7   8   1      399.10      414.61     11.16 o 
   8   8   1        1.45        0.66      1.84 o 
   9   8   1      427.80      423.56     18.77 o 
  10   8   1        9.40       15.24      1.89 o 
  11   8   1      323.93      324.24     15.05 o 
  12   8   1       66.84       66.73      3.76 o 
  13   8   1        6.17        4.59      2.35 o 
 -13   9   1        1.68        5.23      2.06 o 
 -12   9   1        9.34        5.94      1.76 o 
 -11   9   1       23.25       21.60      2.13 o 
 -10   9   1       25.38       25.22      2.21 o 
  -9   9   1        0.01        1.49      1.68 o 
  -8   9   1        0.20        0.88      1.87 o 
  -7   9   1      728.43      694.30     13.86 o 
  -6   9   1       13.97       17.48      1.80 o 
  -5   9   1       28.83       40.72      1.74 o 
  -4   9   1     1189.24     1215.91     20.73 o 
  -3   9   1       32.79       29.73      1.78 o 
  -2   9   1       96.73       81.87      2.08 o 
  -1   9   1       13.93       11.95      1.73 o 
   0   9   1       98.33      113.94      2.60 o 
   1   9   1       65.21       50.08      1.92 o 
   2   9   1      440.63      451.19      4.49 o 
   3   9   1        0.71        2.85      1.90 o 
   4   9   1       74.37       75.70      1.84 o 
   5   9   1        0.41        4.95      1.54 o 
   6   9   1        0.03        3.76      2.04 o 
   7   9   1        1.66        2.48      1.55 o 
   8   9   1      118.43      116.44      3.16 o 
   9   9   1      199.09      222.89      5.92 o 
  10   9   1       57.49       57.77      4.85 o 
  11   9   1       32.88       29.23      2.02 o 
  12   9   1        5.63        0.97      2.00 o 
  13   9   1        7.27        7.93      2.27 o 
 -13  10   1        0.31        5.03      1.88 o 
 -12  10   1       12.12       12.38      2.18 o 
 -11  10   1       74.64       82.93      2.34 o 
 -10  10   1      130.17      135.08      5.65 o 
  -9  10   1       59.76       67.13      3.15 o 
  -8  10   1      177.84      174.56      3.11 o 
  -7  10   1       59.41       57.24      1.97 o 
  -6  10   1     1912.56     1906.44     20.07 o 
  -5  10   1      161.94      160.91      2.51 o 
  -4  10   1        9.69       15.03      1.69 o 
  -3  10   1       20.54       13.92      1.70 o 
  -2  10   1      152.14      145.96      3.74 o 
  -1  10   1      164.61      148.87      2.00 o 
   0  10   1      143.14      147.82      3.41 o 
   1  10   1     2117.69     2130.13     28.76 o 
   2  10   1       47.78       53.37      1.98 o 
   3  10   1     2555.14     2670.11     29.99 o 
   4  10   1      339.14      345.07      3.83 o 
   5  10   1      203.67      199.48      3.58 o 
   6  10   1      106.36      107.36      1.90 o 
   7  10   1       42.49       54.94      2.27 o 
   8  10   1       75.81       86.59      3.74 o 
   9  10   1      227.59      217.81     12.08 o 
  10  10   1       45.15       41.60      3.08 o 
  11  10   1      169.76      162.51      8.29 o 
  12  10   1       13.78       12.09      2.20 o 
 -12  11   1       19.21       19.40      2.63 o 
 -11  11   1       14.47       21.94      2.12 o 
 -10  11   1       23.41       21.26      1.81 o 
  -9  11   1       73.09       76.29      2.83 o 
  -8  11   1      304.78      308.41      9.64 o 
  -7  11   1      123.98      127.77      4.07 o 
  -6  11   1       57.89       61.27      3.17 o 
  -5  11   1      220.21      217.96      3.79 o 
  -4  11   1      160.31      142.67      3.94 o 
  -3  11   1      255.98      273.70      3.93 o 
  -2  11   1       31.89       27.89      1.78 o 
  -1  11   1       72.64       81.79      1.61 o 
   0  11   1      128.93       99.35      1.93 o 
   1  11   1        3.01        6.12      1.51 o 
   2  11   1      534.94      571.70      4.55 o 
   3  11   1        6.79        3.56      1.84 o 
   4  11   1       40.03       38.17      2.26 o 
   5  11   1      431.03      451.43      6.67 o 
   6  11   1      387.51      417.47      5.56 o 
   7  11   1      261.90      278.26      7.79 o 
   8  11   1      155.39      141.82      4.25 o 
   9  11   1       92.86       94.05      3.55 o 
  10  11   1       12.97       14.71      2.15 o 
  11  11   1        0.00        0.71      2.37 o 
  12  11   1        0.27        2.24      2.37 o 
 -12  12   1        4.14        6.33      1.98 o 
 -11  12   1       61.40       52.26      2.71 o 
 -10  12   1      106.94      107.17      5.35 o 
  -9  12   1        7.02        7.15      1.87 o 
  -8  12   1        4.00        4.35      1.78 o 
  -7  12   1       15.04       14.23      1.66 o 
  -6  12   1        1.49        3.00      1.65 o 
  -5  12   1      498.91      476.59      5.88 o 
  -4  12   1      243.50      253.97      3.87 o 
  -3  12   1      164.57      151.45      2.10 o 
  -2  12   1      252.65      258.10      4.68 o 
  -1  12   1      420.85      407.25      6.45 o 
   0  12   1       66.69       77.97      1.80 o 
   1  12   1       15.51       16.28      1.76 o 
   2  12   1      139.62      122.80      2.95 o 
   3  12   1      111.99      107.36      2.75 o 
   4  12   1       29.13       30.79      2.06 o 
   5  12   1       54.74       57.86      1.93 o 
   6  12   1       50.12       52.42      3.00 o 
   7  12   1      416.37      429.81     12.75 o 
   8  12   1       13.05       16.19      1.91 o 
   9  12   1       51.98       58.78      2.85 o 
  10  12   1       53.95       59.86      3.74 o 
  11  12   1        0.08        2.07      2.03 o 
 -11  13   1        1.28        2.26      1.84 o 
 -10  13   1       62.88       65.27      4.99 o 
  -9  13   1       15.36       16.79      1.90 o 
  -8  13   1      129.28      131.12      4.22 o 
  -7  13   1      139.58      124.58      4.16 o 
  -6  13   1        3.16        3.77      1.65 o 
  -5  13   1        8.22       13.92      2.01 o 
  -4  13   1      660.49      611.83      7.96 o 
  -3  13   1       12.99       21.87      1.81 o 
  -2  13   1      115.55      107.69      2.58 o 
  -1  13   1       48.10       47.31      1.67 o 
   0  13   1      333.40      318.97      2.98 o 
   1  13   1      458.10      473.18      6.13 o 
   2  13   1       88.81       85.86      2.11 o 
   3  13   1       23.54       23.23      1.80 o 
   4  13   1        0.02        3.41      1.84 o 
   5  13   1      238.87      253.36      4.55 o 
   6  13   1       97.37       96.71      3.25 o 
   7  13   1       24.68       29.26      1.94 o 
   8  13   1        0.00        1.77      1.99 o 
   9  13   1       28.52       24.95      2.07 o 
  10  13   1       20.60       17.37      2.19 o 
  11  13   1        0.02        2.35      2.05 o 
 -10  14   1        1.37        3.72      2.14 o 
  -9  14   1        4.36        8.40      1.96 o 
  -8  14   1       18.52       25.21      1.97 o 
  -7  14   1        3.92        7.43      1.78 o 
  -6  14   1      129.73      126.78      3.19 o 
  -5  14   1       36.09       44.66      1.99 o 
  -4  14   1       53.19       53.88      2.11 o 
  -3  14   1      170.94      154.92      2.28 o 
  -2  14   1       44.28       42.89      1.84 o 
  -1  14   1       10.64       14.33      1.88 o 
   0  14   1       14.24       15.55      1.70 o 
   1  14   1       93.15       91.13      2.41 o 
   2  14   1        2.60        0.95      2.22 o 
   3  14   1      471.92      476.21      8.29 o 
   4  14   1      310.78      304.30      7.20 o 
   5  14   1        0.92        1.93      1.64 o 
   6  14   1       20.86       20.66      1.76 o 
   7  14   1       69.17       73.88      2.19 o 
   8  14   1        0.04        0.23      1.81 o 
   9  14   1       14.84       19.27      2.02 o 
  10  14   1        9.72        8.60      2.08 o 
 -10  15   1       11.24        9.65      2.28 o 
  -9  15   1       15.14       14.03      2.17 o 
  -8  15   1       14.01       17.12      1.96 o 
  -7  15   1        0.34        0.24      1.94 o 
  -6  15   1        0.62        3.12      1.80 o 
  -5  15   1        6.18        8.54      1.92 o 
  -4  15   1       41.37       51.23      1.86 o 
  -3  15   1       36.36       42.21      1.78 o 
  -2  15   1      168.37      167.24      2.78 o 
  -1  15   1       58.88       58.18      1.69 o 
   0  15   1       35.87       37.32      1.76 o 
   1  15   1      345.87      343.20      5.15 o 
   2  15   1       24.78       28.48      1.67 o 
   3  15   1       24.33       32.67      1.74 o 
   4  15   1       29.15       31.08      1.79 o 
   5  15   1       68.73       64.16      1.78 o 
   6  15   1       39.24       42.74      1.84 o 
   7  15   1       41.04       36.91      1.88 o 
   8  15   1       24.39       20.92      1.84 o 
   9  15   1       18.82       16.85      1.98 o 
  -9  16   1        3.79        4.96      1.89 o 
  -8  16   1       16.42       14.61      1.76 o 
  -7  16   1        6.00        7.28      1.95 o 
  -6  16   1        1.18        3.30      1.95 o 
  -5  16   1      114.53      101.44      2.59 o 
  -4  16   1       84.67       99.16      2.97 o 
  -3  16   1        2.19        4.31      1.63 o 
  -2  16   1       33.81       30.25      1.78 o 
  -1  16   1        0.19        3.62      1.75 o 
   0  16   1      173.72      169.18      3.79 o 
   1  16   1       63.26       60.77      2.05 o 
   2  16   1       32.58       29.99      1.70 o 
   3  16   1       32.39       41.51      1.93 o 
   4  16   1        2.13        6.21      1.82 o 
   5  16   1        6.83        5.95      1.66 o 
   6  16   1        0.01        2.56      1.72 o 
   7  16   1        3.70        3.84      1.87 o 
   8  16   1        1.57        3.16      2.22 o 
  -8  17   1       15.24       14.75      2.01 o 
  -7  17   1        9.52       11.54      2.04 o 
  -6  17   1        0.60        0.80      1.84 o 
  -5  17   1      165.70      146.20      5.30 o 
  -4  17   1        5.23        6.53      1.83 o 
  -3  17   1       87.66       96.45      1.88 o 
  -2  17   1      101.46       94.20      2.68 o 
  -1  17   1      213.62      203.94      6.40 o 
   0  17   1       68.80       62.34      1.88 o 
   1  17   1       54.60       48.41      1.90 o 
   2  17   1      124.33      120.01      1.85 o 
   3  17   1      117.38      112.96      3.16 o 
   4  17   1      245.35      242.69      4.98 o 
   5  17   1       12.85       18.73      1.93 o 
   6  17   1       45.23       41.49      2.42 o 
   7  17   1        7.00       11.10      1.62 o 
  -6  18   1        0.02        4.19      1.95 o 
  -5  18   1       29.40       32.56      1.98 o 
  -4  18   1        1.34        4.64      2.10 o 
  -3  18   1       29.90       29.56      1.67 o 
  -2  18   1       20.59       21.02      1.78 o 
  -1  18   1       28.45       24.25      1.73 o 
   0  18   1        1.40        1.76      1.61 o 
   1  18   1        0.32        1.78      1.88 o 
   2  18   1        4.46        6.48      1.83 o 
   3  18   1       15.16       13.37      1.94 o 
   4  18   1       61.59       57.98      2.19 o 
   5  18   1        4.88        3.55      1.88 o 
   6  18   1        5.74        8.74      1.77 o 
  -5  19   1       11.42       13.39      2.11 o 
  -4  19   1        3.15        6.24      2.05 o 
  -3  19   1        2.35        4.23      1.74 o 
  -2  19   1        4.82        6.13      1.80 o 
  -1  19   1        7.25       11.02      1.93 o 
   0  19   1        5.20        5.27      1.81 o 
   1  19   1       39.23       42.70      1.88 o 
   2  19   1        4.44        7.95      1.90 o 
   3  19   1        0.56        2.06      1.97 o 
   4  19   1        0.00        2.10      1.98 o 
  -1  20   1       11.56       12.50      1.90 o 
   0  20   1       21.54       19.28      2.03 o 
   1  20   1        0.08       -0.70      2.09 o 
 -15   0   2       17.68       15.89      4.76 o 
 -14   0   2       88.56       86.52     10.83 o 
 -13   0   2      113.46      131.49     16.38 o 
 -12   0   2      309.34      298.76     31.78 o 
 -11   0   2       40.65       35.83      5.71 o 
 -10   0   2       85.56       78.57      7.31 o 
  -9   0   2      238.79      232.38     15.12 o 
  -8   0   2     3372.83     3327.91    204.03 o 
  -7   0   2      119.73      197.59     13.45 o 
  -6   0   2     1584.11     1723.06     39.74 o 
  -5   0   2     5566.34     5447.78    111.98 o 
  -4   0   2     1311.34     1414.63     39.70 o 
  -3   0   2     7357.51     6895.10     69.43 o 
  -2   0   2      991.50      737.67     12.07 o 
  -1   0   2    35003.18    32870.97    468.58 o 
   0   0   2       73.55      117.29      7.27 o 
   1   0   2      297.25      233.26      6.59 o 
   2   0   2     2073.08     2077.56    113.88 o 
   3   0   2      203.03      187.88      4.79 o 
   4   0   2      150.43      125.04      6.22 o 
   5   0   2     1758.44     1748.70     11.88 o 
   6   0   2       81.97      123.91      5.91 o 
   7   0   2      101.17       90.55      5.59 o 
   8   0   2      449.86      462.64      6.82 o 
   9   0   2      180.37      157.98      4.78 o 
  10   0   2      553.04      484.63      4.84 o 
  11   0   2      106.44      103.76     15.12 o 
  12   0   2      384.56      392.83     16.91 o 
  13   0   2       35.90       36.43      3.53 o 
  14   0   2       19.20       16.15      3.35 o 
 -15   1   2        1.59        3.88      4.28 o 
 -14   1   2        0.39       -0.48      2.03 o 
 -13   1   2        5.14        4.83      2.07 o 
 -12   1   2       48.36       40.12      2.74 o 
 -11   1   2       18.27       23.49      3.83 o 
 -10   1   2        1.36        4.60      2.21 o 
  -9   1   2       50.12       49.95      2.12 o 
  -8   1   2       10.92        9.41      2.55 o 
  -7   1   2       21.23       12.30      2.31 o 
  -6   1   2       13.11       10.68      2.17 o 
  -5   1   2      733.13      819.37     18.33 o 
  -4   1   2       59.61       65.67      2.96 o 
  -3   1   2     2531.36     2350.18     22.56 o 
  -2   1   2     3619.51     3989.24     49.96 o 
  -1   1   2      638.44      608.04      7.84 o 
   0   1   2    11917.84    11780.29     71.82 o 
   1   1   2     1497.23     1800.88     15.74 o 
   2   1   2      933.73     1142.62     31.73 o 
   3   1   2      927.63      945.38     18.98 o 
   4   1   2       12.43        6.93      2.45 o 
   5   1   2        1.08        4.65      2.75 o 
   6   1   2        3.75        1.15      2.65 o 
   7   1   2      616.57      575.80     19.91 o 
   8   1   2      341.20      342.62     11.74 o 
   9   1   2      123.48      113.64      8.49 o 
  10   1   2        9.63       12.47      2.32 o 
  11   1   2       34.78       36.18      3.71 o 
  12   1   2        5.59        3.73      2.32 o 
  13   1   2        0.28        5.34      2.46 o 
  14   1   2        1.20        1.44      2.20 o 
 -15   2   2        2.91        5.81      2.15 o 
 -14   2   2        2.84        5.39      2.19 o 
 -13   2   2      109.36       93.30      4.94 o 
 -12   2   2      285.42      312.00     20.37 o 
 -11   2   2      388.15      373.45     27.93 o 
 -10   2   2      880.41      839.36     38.15 o 
  -9   2   2     1688.21     1586.49     61.63 o 
  -8   2   2     1627.87     1611.89     43.32 o 
  -7   2   2     2978.63     2871.31     60.76 o 
  -6   2   2      118.22      132.30      3.05 o 
  -5   2   2      117.48       83.51      2.72 o 
  -4   2   2       87.41       97.67      2.62 o 
  -3   2   2     1472.90     1392.45     16.53 o 
  -2   2   2      645.38      527.95      7.24 o 
  -1   2   2     5267.75     5440.70     71.30 o 
   0   2   2      723.46      756.19      6.52 o 
   1   2   2      623.34      726.61     10.57 o 
   2   2   2      153.53      152.41      3.13 o 
   3   2   2       18.85        9.96      2.29 o 
   4   2   2     3312.22     3099.26     28.42 o 
   5   2   2      735.05      818.97      8.25 o 
   6   2   2       51.63       55.03      2.51 o 
   7   2   2        7.79        8.69      2.53 o 
   8   2   2     1218.58     1102.51     36.74 o 
   9   2   2      219.91      197.72     11.44 o 
  10   2   2       45.10       44.09      2.21 o 
  11   2   2       55.38       68.30      2.54 o 
  12   2   2      476.57      433.82      9.88 o 
  13   2   2       42.10       41.10      4.25 o 
  14   2   2        0.58       -0.23      2.23 o 
 -14   3   2       39.29       39.96      2.07 o 
 -13   3   2        1.09        1.44      2.35 o 
 -12   3   2       16.36       13.65      2.94 o 
 -11   3   2       79.13       98.44      4.17 o 
 -10   3   2      124.71      138.03      6.14 o 
  -9   3   2       24.67       18.20      2.06 o 
  -8   3   2       15.80       24.03      2.46 o 
  -7   3   2     1626.21     1646.25     28.94 o 
  -6   3   2      123.60      120.38      3.99 o 
  -5   3   2        2.37       17.98      2.69 o 
  -4   3   2      402.54      423.87      3.87 o 
  -3   3   2      210.09      192.20      3.25 o 
  -2   3   2     1426.99     1378.75     15.78 o 
  -1   3   2     4678.90     4939.30     51.82 o 
   0   3   2    27356.00    26981.71    374.94 o 
   1   3   2      518.04      485.97      5.95 o 
   2   3   2      242.18      172.14      3.48 o 
   3   3   2     3054.58     2963.35     53.53 o 
   4   3   2      168.42      213.18      6.19 o 
   5   3   2        1.29        5.04      2.39 o 
   6   3   2      391.86      396.72      4.82 o 
   7   3   2       25.76       27.20      1.87 o 
   8   3   2        7.13        8.43      1.80 o 
   9   3   2      652.00      628.07     35.82 o 
  10   3   2      247.33      239.85     13.19 o 
  11   3   2       55.43       59.82      4.67 o 
  12   3   2       35.32       34.79      2.11 o 
  13   3   2       25.41       25.99      2.60 o 
  14   3   2       21.04       21.27      2.28 o 
 -14   4   2        3.42        3.08      1.96 o 
 -13   4   2      130.35      129.26      6.60 o 
 -12   4   2        0.56        0.86      1.98 o 
 -11   4   2       25.60       15.94      1.99 o 
 -10   4   2        5.52        9.07      1.99 o 
  -9   4   2      221.65      219.69      7.58 o 
  -8   4   2     1346.57     1340.80     26.54 o 
  -7   4   2      336.77      341.74      6.05 o 
  -6   4   2       64.46       70.38      2.42 o 
  -5   4   2     3081.13     2793.49     41.25 o 
  -4   4   2     1334.86     1613.33     24.19 o 
  -3   4   2        0.65        1.60      2.03 o 
  -2   4   2     4550.47     5087.55     79.64 o 
  -1   4   2     3454.50     3204.75     64.90 o 
   0   4   2     3441.29     3528.91     31.23 o 
   1   4   2      103.53       60.09      2.49 o 
   2   4   2      455.49      400.43      7.26 o 
   3   4   2       18.45       25.66      2.65 o 
   4   4   2     4125.50     4011.33     60.15 o 
   5   4   2        0.14        1.68      1.91 o 
   6   4   2      107.06       91.94      2.32 o 
   7   4   2       90.25      103.16      3.36 o 
   8   4   2      837.72      812.33     25.61 o 
   9   4   2       16.63       19.85      1.80 o 
  10   4   2        8.62        5.65      2.15 o 
  11   4   2       12.69       14.54      2.02 o 
  12   4   2      224.64      223.97     16.74 o 
  13   4   2       35.97       36.55      1.99 o 
 -14   5   2       49.24       51.71      2.41 o 
 -13   5   2        6.05        9.41      2.21 o 
 -12   5   2        7.10        8.12      2.19 o 
 -11   5   2       78.93       81.48      4.99 o 
 -10   5   2      285.30      303.42     13.32 o 
  -9   5   2       66.05       72.08      2.20 o 
  -8   5   2       20.03       21.55      2.15 o 
  -7   5   2     2341.02     2266.48     31.86 o 
  -6   5   2       19.42       17.01      2.28 o 
  -5   5   2     2275.99     2293.59     33.27 o 
  -4   5   2      278.32      285.20      5.48 o 
  -3   5   2      496.64      410.88      5.05 o 
  -2   5   2        2.07        2.70      2.11 o 
  -1   5   2       96.97       68.21      2.30 o 
   0   5   2     1059.89     1021.68      7.84 o 
   1   5   2      366.95      398.67      7.74 o 
   2   5   2     1384.65     1356.44     15.87 o 
   3   5   2        1.05        4.47      1.76 o 
   4   5   2     2028.87     2226.62     30.64 o 
   5   5   2      149.85      168.99      4.37 o 
   6   5   2      295.62      236.91      6.67 o 
   7   5   2        0.50        0.94      1.72 o 
   8   5   2        4.66        6.17      1.70 o 
   9   5   2       22.88       33.13      2.16 o 
  10   5   2      297.54      314.07     16.76 o 
  11   5   2       73.90       66.41      6.42 o 
  12   5   2       31.20       30.77      1.89 o 
  13   5   2       32.06       32.37      2.31 o 
 -14   6   2        0.27        2.97      2.44 o 
 -13   6   2       74.56       73.70      2.39 o 
 -12   6   2        1.94        4.62      1.94 o 
 -11   6   2       71.72       58.04      2.71 o 
 -10   6   2      709.80      730.38     27.28 o 
  -9   6   2      678.24      678.17     17.97 o 
  -8   6   2        8.46        6.04      1.93 o 
  -7   6   2      120.24      119.85      3.22 o 
  -6   6   2       14.65       18.96      1.84 o 
  -5   6   2      905.64      800.56      9.07 o 
  -4   6   2      583.47      672.61     11.20 o 
  -3   6   2      109.72      152.59      3.19 o 
  -2   6   2       25.21       27.06      1.93 o 
  -1   6   2     1850.70     1727.27     24.82 o 
   0   6   2     1424.54     1557.36     14.27 o 
   1   6   2      902.30      912.11      9.43 o 
   2   6   2      243.29      289.70      4.51 o 
   3   6   2     1102.69     1201.57     13.19 o 
   4   6   2      857.27      817.43     11.03 o 
   5   6   2      835.81      868.88     12.53 o 
   6   6   2       22.70       23.58      1.76 o 
   7   6   2      150.52      157.04      4.70 o 
   8   6   2     1231.40     1269.32     45.89 o 
   9   6   2       38.37       43.17      3.30 o 
  10   6   2       66.82       64.43      4.51 o 
  11   6   2        4.21        4.66      2.28 o 
  12   6   2       55.50       63.61      3.90 o 
  13   6   2       25.16       31.55      2.58 o 
 -14   7   2      113.72      104.24      2.63 o 
 -13   7   2       12.23       13.11      2.30 o 
 -12   7   2        0.62        1.77      1.83 o 
 -11   7   2      120.75      124.09      8.59 o 
 -10   7   2       78.23       78.28      4.98 o 
  -9   7   2        7.84        6.77      2.30 o 
  -8   7   2       21.28       18.14      1.70 o 
  -7   7   2     1572.62     1601.48     36.39 o 
  -6   7   2       21.97       17.54      2.02 o 
  -5   7   2      407.32      356.84      5.79 o 
  -4   7   2       81.88       86.31      2.04 o 
  -3   7   2     1723.95     1524.43     29.97 o 
  -2   7   2      825.75      765.96      6.91 o 
  -1   7   2      980.00     1009.06      8.46 o 
   0   7   2      395.90      348.45      4.41 o 
   1   7   2     1192.15     1110.84     15.49 o 
   2   7   2     1899.14     1836.25     30.07 o 
   3   7   2      105.73      128.95      2.11 o 
   4   7   2      826.53      861.58     11.61 o 
   5   7   2       82.06      111.31      2.11 o 
   6   7   2     1021.40      982.22     31.10 o 
   7   7   2      147.97      151.48      4.65 o 
   8   7   2        6.37        5.00      2.01 o 
   9   7   2       59.82       66.60      2.69 o 
  10   7   2      548.39      570.03     24.89 o 
  11   7   2       16.47       17.52      1.78 o 
  12   7   2       11.54       18.36      2.45 o 
  13   7   2       20.30       16.58      2.90 o 
 -13   8   2        0.64        4.11      2.11 o 
 -12   8   2        7.69        7.92      1.98 o 
 -11   8   2       31.92       36.25      2.29 o 
 -10   8   2       27.52       33.86      1.97 o 
  -9   8   2       39.62       42.87      2.10 o 
  -8   8   2      145.00      137.24      3.42 o 
  -7   8   2       46.72       44.76      1.96 o 
  -6   8   2      244.62      276.66      5.46 o 
  -5   8   2       90.43      114.39      2.06 o 
  -4   8   2      300.94      259.56      4.69 o 
  -3   8   2      274.84      300.83      4.45 o 
  -2   8   2       16.90       16.61      1.66 o 
  -1   8   2      503.39      539.29      4.00 o 
   0   8   2      106.43      120.78      2.31 o 
   1   8   2      839.90      843.65     11.19 o 
   2   8   2       14.82       15.29      1.62 o 
   3   8   2      180.01      200.74      3.20 o 
   4   8   2      670.87      731.45     11.31 o 
   5   8   2       21.48       17.49      1.85 o 
   6   8   2       58.49       64.49      2.60 o 
   7   8   2      272.35      260.64      8.56 o 
   8   8   2      337.59      319.67      8.49 o 
   9   8   2      175.37      176.43     10.85 o 
  10   8   2       53.71       49.45      2.00 o 
  11   8   2       11.05        8.49      2.05 o 
  12   8   2       17.97       19.25      2.13 o 
 -13   9   2       30.17       26.87      2.13 o 
 -12   9   2       68.22       65.76      2.86 o 
 -11   9   2      100.90      103.78      5.55 o 
 -10   9   2      240.54      248.20     13.15 o 
  -9   9   2       16.54       23.33      1.85 o 
  -8   9   2       62.01       67.48      2.13 o 
  -7   9   2     2905.29     2825.71     70.09 o 
  -6   9   2       21.32       17.20      1.73 o 
  -5   9   2      980.63      976.43     21.34 o 
  -4   9   2      110.73      120.54      2.96 o 
  -3   9   2      370.21      335.55      5.57 o 
  -2   9   2      285.80      305.32      3.11 o 
  -1   9   2      181.57      203.26      2.10 o 
   0   9   2      114.02      129.26      2.02 o 
   1   9   2      469.26      405.60      6.48 o 
   2   9   2     1426.18     1403.31     29.44 o 
   3   9   2      166.78      192.15      3.75 o 
   4   9   2      524.33      553.33      3.97 o 
   5   9   2      273.22      279.62      5.29 o 
   6   9   2      943.52      970.55     18.21 o 
   7   9   2       19.94       25.70      1.89 o 
   8   9   2       26.40       28.44      1.84 o 
   9   9   2        5.40        8.26      1.94 o 
  10   9   2      536.65      566.22     32.21 o 
  11   9   2       17.53       15.83      1.87 o 
  12   9   2        0.02        3.76      2.52 o 
 -13  10   2       22.51       22.27      2.19 o 
 -12  10   2        4.62        7.81      2.04 o 
 -11  10   2        3.36        5.18      2.10 o 
 -10  10   2        6.27        7.28      1.98 o 
  -9  10   2      178.02      190.34      4.50 o 
  -8  10   2      197.54      205.04      6.85 o 
  -7  10   2       32.12       30.63      1.76 o 
  -6  10   2       24.38       29.24      1.70 o 
  -5  10   2      213.50      226.62      3.53 o 
  -4  10   2      268.59      301.58      5.35 o 
  -3  10   2      137.01      114.69      1.78 o 
  -2  10   2      331.39      328.31      2.53 o 
  -1  10   2      195.38      185.51      3.13 o 
   0  10   2        8.70        6.08      1.56 o 
   1  10   2      744.06      783.00      8.75 o 
   2  10   2      137.08      137.82      4.53 o 
   3  10   2      214.55      231.15      4.86 o 
   4  10   2      120.81      124.03      2.70 o 
   5  10   2      153.44      157.51      2.48 o 
   6  10   2       91.25       89.85      2.02 o 
   7  10   2       76.24       61.80      2.25 o 
   8  10   2      325.75      332.17     13.67 o 
   9  10   2        2.58        5.33      1.61 o 
  10  10   2        0.21        0.94      1.85 o 
  11  10   2       19.55       21.28      2.60 o 
  12  10   2       15.25       11.13      2.24 o 
 -12  11   2       23.26       23.38      2.18 o 
 -11  11   2       89.78       94.89      3.32 o 
 -10  11   2       18.75       25.05      2.13 o 
  -9  11   2        0.32        3.01      2.12 o 
  -8  11   2        6.36        3.36      1.69 o 
  -7  11   2      365.27      356.48      5.79 o 
  -6  11   2       70.71       71.19      2.12 o 
  -5  11   2        1.20        1.68      1.74 o 
  -4  11   2       13.75       10.84      1.79 o 
  -3  11   2      496.56      470.51      6.39 o 
  -2  11   2      189.75      169.40      2.04 o 
  -1  11   2       71.42       72.51      1.89 o 
   0  11   2        8.87        8.89      1.63 o 
   1  11   2      791.32      749.92     12.60 o 
   2  11   2      345.15      353.21      4.53 o 
   3  11   2        9.20       11.23      1.75 o 
   4  11   2       25.90       19.87      1.92 o 
   5  11   2       40.68       45.22      1.93 o 
   6  11   2      163.12      159.48      3.98 o 
   7  11   2       18.68       25.45      2.53 o 
   8  11   2       13.35       10.38      2.16 o 
   9  11   2        5.37        7.58      2.21 o 
  10  11   2      220.10      219.30     17.57 o 
  11  11   2        0.01       -1.14      2.37 o 
 -12  12   2        1.03       -0.62      2.20 o 
 -11  12   2       57.87       52.73      3.97 o 
 -10  12   2        6.05       10.76      1.90 o 
  -9  12   2      329.08      304.46      9.69 o 
  -8  12   2        3.41        7.95      1.85 o 
  -7  12   2       53.03       50.70      1.74 o 
  -6  12   2      431.44      427.34     15.51 o 
  -5  12   2      196.42      200.56      5.15 o 
  -4  12   2       57.37       59.89      1.86 o 
  -3  12   2        0.50        3.83      1.63 o 
  -2  12   2       67.09       73.21      1.67 o 
  -1  12   2        8.07        9.60      1.40 o 
   0  12   2      223.33      220.60      3.52 o 
   1  12   2        2.25        6.51      1.61 o 
   2  12   2      138.54      145.08      2.43 o 
   3  12   2       16.27       15.94      1.70 o 
   4  12   2      635.01      667.95     17.04 o 
   5  12   2      101.91      121.62      3.59 o 
   6  12   2        9.00       13.34      1.91 o 
   7  12   2        0.03        1.31      1.50 o 
   8  12   2       27.55       31.24      2.21 o 
   9  12   2       32.46       34.76      2.26 o 
  10  12   2        0.81        2.51      1.83 o 
  11  12   2        4.03        3.86      2.22 o 
 -11  13   2        4.65        4.80      2.19 o 
 -10  13   2        2.55        5.60      1.87 o 
  -9  13   2        0.45        0.31      2.32 o 
  -8  13   2       49.55       49.65      2.86 o 
  -7  13   2      289.13      295.15      6.29 o 
  -6  13   2      111.08       98.76      1.99 o 
  -5  13   2      329.29      311.81      6.12 o 
  -4  13   2       57.12       57.49      2.10 o 
  -3  13   2      209.65      198.09      3.19 o 
  -2  13   2      279.23      280.41      5.81 o 
  -1  13   2       43.11       38.48      1.91 o 
   0  13   2      436.27      446.77      6.80 o 
   1  13   2      264.25      239.26      4.75 o 
   2  13   2      330.20      314.06      4.45 o 
   3  13   2       45.19       47.69      2.08 o 
   4  13   2       77.34       80.55      2.40 o 
   5  13   2      306.56      290.94     10.42 o 
   6  13   2      371.85      370.28      7.41 o 
   7  13   2        0.30        2.40      1.78 o 
   8  13   2        1.93        0.99      1.90 o 
   9  13   2       19.91       19.53      1.92 o 
  10  13   2       30.77       31.50      2.29 o 
 -10  14   2        7.47        6.89      1.88 o 
  -9  14   2       14.87       16.69      1.96 o 
  -8  14   2       55.69       55.71      2.11 o 
  -7  14   2        8.70        8.77      2.14 o 
  -6  14   2       31.32       32.20      2.18 o 
  -5  14   2      796.67      789.27     13.02 o 
  -4  14   2       29.17       29.74      1.46 o 
  -3  14   2      360.43      358.26      4.55 o 
  -2  14   2        4.13        5.28      1.67 o 
  -1  14   2      152.11      164.80      2.94 o 
   0  14   2      344.86      352.41      3.16 o 
   1  14   2      125.19      123.39      2.44 o 
   2  14   2       24.61       22.57      1.74 o 
   3  14   2       61.21       64.04      2.17 o 
   4  14   2       32.79       37.74      2.36 o 
   5  14   2       20.59       20.83      1.90 o 
   6  14   2        0.10       -0.51      1.61 o 
   7  14   2       47.89       54.16      2.21 o 
   8  14   2       28.95       33.18      2.06 o 
   9  14   2       13.18       11.37      2.18 o 
  10  14   2        2.51        2.01      2.75 o 
 -10  15   2       11.23       10.61      2.10 o 
  -9  15   2        4.88        7.43      1.89 o 
  -8  15   2       10.00        7.69      1.68 o 
  -7  15   2       38.56       39.78      1.90 o 
  -6  15   2       57.15       56.43      2.54 o 
  -5  15   2       13.96       18.30      1.91 o 
  -4  15   2      121.67      122.58      1.91 o 
  -3  15   2       13.05        8.93      1.76 o 
  -2  15   2        2.34        3.72      1.60 o 
  -1  15   2       13.67       14.34      1.56 o 
   0  15   2        0.76        2.74      1.60 o 
   1  15   2       66.69       62.98      2.39 o 
   2  15   2       23.13       20.68      1.63 o 
   3  15   2       37.71       44.87      2.10 o 
   4  15   2      118.81      131.08      5.02 o 
   5  15   2        0.03        1.62      1.64 o 
   6  15   2      108.96      102.49      3.12 o 
   7  15   2        0.52       -0.47      1.99 o 
   8  15   2        0.41        3.42      2.14 o 
   9  15   2        1.07        3.93      1.92 o 
  -9  16   2       37.81       41.74      2.21 o 
  -8  16   2       28.79       26.31      1.99 o 
  -7  16   2        6.03        9.93      1.88 o 
  -6  16   2       74.79       61.34      2.57 o 
  -5  16   2        2.09        2.50      1.79 o 
  -4  16   2       45.67       48.97      2.04 o 
  -3  16   2      100.78       91.82      2.05 o 
  -2  16   2       10.22       12.41      1.69 o 
  -1  16   2       32.27       27.68      1.81 o 
   0  16   2       10.08        7.99      1.56 o 
   1  16   2      189.43      178.82      2.74 o 
   2  16   2        0.65        1.47      1.67 o 
   3  16   2        5.06        6.72      1.91 o 
   4  16   2      131.08      132.34      4.36 o 
   5  16   2       54.50       49.88      1.83 o 
   6  16   2        2.17        3.23      2.11 o 
   7  16   2        0.23       -0.32      1.74 o 
   8  16   2       10.93       17.18      2.26 o 
  -8  17   2        4.92        5.03      1.99 o 
  -7  17   2        3.76        6.66      1.92 o 
  -6  17   2        2.41        1.26      1.92 o 
  -5  17   2        3.65        4.90      1.75 o 
  -4  17   2       90.69       90.07      2.26 o 
  -3  17   2       34.06       31.20      2.06 o 
  -2  17   2       45.46       46.06      1.80 o 
  -1  17   2       11.89       15.13      1.78 o 
   0  17   2        4.49        3.01      1.64 o 
   1  17   2        1.12        3.05      1.65 o 
   2  17   2        6.71        9.37      1.83 o 
   3  17   2        7.98        5.15      1.85 o 
   4  17   2       39.53       38.31      2.05 o 
   5  17   2       56.42       58.81      2.15 o 
   6  17   2        0.85        1.17      1.92 o 
   7  17   2        0.20       -0.92      1.58 o 
  -6  18   2       22.07       22.68      2.05 o 
  -5  18   2       12.64       16.48      1.93 o 
  -4  18   2       10.26       19.12      2.20 o 
  -3  18   2       13.82       20.13      1.71 o 
  -2  18   2        4.82        4.82      1.59 o 
  -1  18   2        0.19        1.16      1.55 o 
   0  18   2       11.23       10.95      1.87 o 
   1  18   2       32.92       36.92      1.91 o 
   2  18   2        0.21        3.43      1.56 o 
   3  18   2       26.74       23.05      1.84 o 
   4  18   2       12.91       13.61      2.22 o 
   5  18   2        0.76        0.37      1.85 o 
  -4  19   2       10.81       10.52      2.03 o 
  -3  19   2        1.96        5.00      1.87 o 
  -2  19   2        0.33        1.98      1.92 o 
  -1  19   2        3.28        5.79      1.81 o 
   0  19   2        5.22        7.33      1.81 o 
   1  19   2        1.32        0.26      1.89 o 
   2  19   2        0.66        2.15      1.91 o 
   3  19   2       36.80       29.09      1.92 o 
   4  19   2        5.00        5.08      1.80 o 
 -15   1   3        1.94       -0.45      1.97 o 
 -14   1   3       21.05       19.00      2.79 o 
 -13   1   3      652.71      644.62     42.51 o 
 -12   1   3      335.98      323.81     22.52 o 
 -11   1   3      188.33      182.06      9.04 o 
 -10   1   3        3.98        5.16      1.87 o 
  -9   1   3      731.31      710.42     22.71 o 
  -8   1   3      310.22      280.76      7.68 o 
  -7   1   3      612.70      627.36     13.37 o 
  -6   1   3     2519.46     2490.74     27.15 o 
  -5   1   3      500.82      396.51      4.09 o 
  -4   1   3    18788.35    17992.52    162.81 o 
  -3   1   3     1083.09     1034.55      9.43 o 
  -2   1   3     1694.17     1684.32     18.80 o 
  -1   1   3     6554.77     6665.61     33.97 o 
   0   1   3     8837.49     8964.87     29.83 o 
   1   1   3     1714.75     1882.81     11.86 o 
   2   1   3     2037.74     2148.95     39.62 o 
   3   1   3      461.59      405.33     17.53 o 
   4   1   3     6435.63     6253.34    119.06 o 
   5   1   3     2680.04     2551.50     59.31 o 
   6   1   3       31.87       35.37      3.07 o 
   7   1   3      546.02      542.04     14.11 o 
   8   1   3      270.75      233.29     12.19 o 
   9   1   3      783.49      743.31     26.72 o 
  10   1   3      111.36      107.16      2.92 o 
  11   1   3       78.89       79.51      5.60 o 
  12   1   3        2.16        5.84      2.46 o 
  13   1   3      201.39      187.33      8.50 o 
 -15   2   3       54.67       50.00      2.90 o 
 -14   2   3        3.15        2.74      1.87 o 
 -13   2   3       32.70       40.22      2.45 o 
 -12   2   3       26.59       29.06      2.14 o 
 -11   2   3       21.79       21.37      3.16 o 
 -10   2   3      159.56      158.84      6.67 o 
  -9   2   3        9.91       14.62      2.49 o 
  -8   2   3       80.49       75.87      2.51 o 
  -7   2   3      128.73      135.26      3.54 o 
  -6   2   3      215.59      152.29      3.63 o 
  -5   2   3     2269.45     2295.58     42.32 o 
  -4   2   3      117.13      138.84      4.82 o 
  -3   2   3      376.56      352.17      3.92 o 
  -2   2   3        0.09        6.30      3.13 o 
  -1   2   3     1152.35     1172.86     17.90 o 
   0   2   3     1062.60     1194.08     19.43 o 
   1   2   3     1284.85     1386.87     12.45 o 
   2   2   3     6244.96     6148.31    144.11 o 
   3   2   3       36.05       31.40      2.17 o 
   4   2   3       58.24       69.74      2.40 o 
   5   2   3      595.60      649.83      9.43 o 
   6   2   3      319.31      314.04      4.77 o 
   7   2   3     1136.41     1235.21     41.01 o 
   8   2   3       55.85       59.99      2.50 o 
   9   2   3       51.06       46.12      5.06 o 
  10   2   3        0.13       -0.19      2.98 o 
  11   2   3       85.71       90.45      2.49 o 
  12   2   3        0.42        0.93      2.24 o 
  13   2   3        5.42        8.33      2.33 o 
 -14   3   3        0.78        2.49      2.22 o 
 -13   3   3      311.98      344.68     15.82 o 
 -12   3   3       22.24       27.81      2.00 o 
 -11   3   3      140.78      142.62      7.54 o 
 -10   3   3        6.40        2.93      2.13 o 
  -9   3   3      819.64      830.14     15.65 o 
  -8   3   3     1536.20     1569.48     32.32 o 
  -7   3   3      202.16      185.56      5.24 o 
  -6   3   3      945.82      958.79     12.19 o 
  -5   3   3       10.53       35.30      2.44 o 
  -4   3   3     3245.37     3132.47     55.39 o 
  -3   3   3      301.38      278.34      3.25 o 
  -2   3   3    17622.47    16555.49    144.92 o 
  -1   3   3       14.09       35.85      3.09 o 
   0   3   3     3937.69     4009.40     20.36 o 
   1   3   3      312.59      360.39      6.87 o 
   2   3   3      217.84      197.91      3.92 o 
   3   3   3      410.19      414.03      3.34 o 
   4   3   3     1095.33     1183.36     22.35 o 
   5   3   3      610.78      590.12      6.20 o 
   6   3   3      168.67      170.11      2.39 o 
   7   3   3      244.64      242.67      2.95 o 
   8   3   3      697.08      698.34     27.79 o 
   9   3   3      818.78      868.51     36.98 o 
  10   3   3        6.90        8.61      1.83 o 
  11   3   3      165.86      163.96     11.48 o 
  12   3   3       16.34       19.00      2.52 o 
  13   3   3      123.58      120.24      6.79 o 
 -14   4   3        3.97        4.98      2.11 o 
 -13   4   3       23.55       28.61      2.14 o 
 -12   4   3      152.09      150.06      7.41 o 
 -11   4   3      193.84      178.27      8.69 o 
 -10   4   3      312.41      281.44     16.52 o 
  -9   4   3       87.69       85.93      5.31 o 
  -8   4   3       80.03       74.02      3.72 o 
  -7   4   3     1344.57     1320.10     24.49 o 
  -6   4   3     2155.10     2241.90     31.82 o 
  -5   4   3        0.23        1.75      2.06 o 
  -4   4   3      175.31      195.57      4.04 o 
  -3   4   3      279.40      259.38      3.03 o 
  -2   4   3     4211.71     4160.79     57.66 o 
  -1   4   3     5507.68     5188.46     90.49 o 
   0   4   3     1030.18     1280.70     17.35 o 
   1   4   3     2436.59     2610.16     18.08 o 
   2   4   3      873.99      831.85     12.42 o 
   3   4   3     1181.64     1285.40     23.08 o 
   4   4   3      291.59      306.93      6.54 o 
   5   4   3      895.59      904.61     22.85 o 
   6   4   3      175.63      145.46      2.79 o 
   7   4   3      260.03      274.93      5.25 o 
   8   4   3       24.92       24.15      2.22 o 
   9   4   3      515.78      539.48     33.57 o 
  10   4   3       10.46       12.74      2.10 o 
  11   4   3      432.98      445.82     30.25 o 
  12   4   3        4.47        8.23      2.07 o 
  13   4   3       18.46       14.45      2.59 o 
 -14   5   3        2.81        7.70      2.15 o 
 -13   5   3       29.36       30.66      2.03 o 
 -12   5   3        0.04       -0.26      2.07 o 
 -11   5   3      135.53      130.72      5.16 o 
 -10   5   3        5.16        8.11      1.97 o 
  -9   5   3      357.55      329.32      7.87 o 
  -8   5   3      124.53      148.07      3.31 o 
  -7   5   3      687.14      666.81      9.13 o 
  -6   5   3      753.23      691.90     12.70 o 
  -5   5   3      130.73      118.44      2.27 o 
  -4   5   3      574.47      601.08      7.55 o 
  -3   5   3      143.72      116.00      2.19 o 
  -2   5   3     2354.33     2322.80     23.79 o 
  -1   5   3      539.09      520.29      9.94 o 
   0   5   3      730.51      786.58      8.44 o 
   1   5   3      303.04      249.15      3.23 o 
   2   5   3     1219.98     1336.79     13.97 o 
   3   5   3       18.73       31.03      2.09 o 
   4   5   3      157.10      178.60      2.60 o 
   5   5   3       40.78       56.42      2.10 o 
   6   5   3       34.46       33.73      1.89 o 
   7   5   3      381.82      393.46     11.36 o 
   8   5   3       69.27       68.05      4.00 o 
   9   5   3      141.50      148.79      8.26 o 
  10   5   3        3.73        4.53      2.00 o 
  11   5   3       55.26       55.09      4.05 o 
  12   5   3        5.32        3.52      1.97 o 
  13   5   3       20.47       15.51      2.19 o 
 -14   6   3        0.13       -0.75      2.36 o 
 -13   6   3        9.88       10.32      2.09 o 
 -12   6   3       18.92       22.13      2.47 o 
 -11   6   3      314.07      338.27     17.08 o 
 -10   6   3      135.92      148.08      7.23 o 
  -9   6   3      215.93      215.31      7.46 o 
  -8   6   3      212.53      234.06      7.05 o 
  -7   6   3       56.84       46.23      2.29 o 
  -6   6   3     1331.48     1333.47     16.65 o 
  -5   6   3     1921.28     2036.15     29.30 o 
  -4   6   3       18.53        9.98      1.86 o 
  -3   6   3      451.89      332.74      5.65 o 
  -2   6   3     1969.92     1955.36     19.27 o 
  -1   6   3     1673.33     1531.04     13.19 o 
   0   6   3      108.78       60.60      1.90 o 
   1   6   3      156.27      160.61      2.28 o 
   2   6   3     1597.02     1347.95     19.83 o 
   3   6   3        5.57       18.15      2.15 o 
   4   6   3       81.29       88.35      2.62 o 
   5   6   3      105.47      101.42      4.47 o 
   6   6   3     1010.36      929.70     18.98 o 
   7   6   3      338.24      321.24      9.39 o 
   8   6   3      263.43      247.92     10.05 o 
   9   6   3       21.49       24.02      2.45 o 
  10   6   3        7.67       10.67      2.34 o 
  11   6   3      165.10      181.28     11.21 o 
  12   6   3        7.49        9.11      2.27 o 
  13   6   3       43.63       39.73      2.33 o 
 -14   7   3        0.07       -1.16      2.32 o 
 -13   7   3        1.25        5.83      2.10 o 
 -12   7   3        2.16        3.73      2.01 o 
 -11   7   3       30.45       33.63      2.29 o 
 -10   7   3        2.24        4.08      1.93 o 
  -9   7   3       35.53       28.59      2.43 o 
  -8   7   3       29.76       29.75      1.93 o 
  -7   7   3      165.39      154.87      4.07 o 
  -6   7   3        7.98       13.44      1.77 o 
  -5   7   3      240.19      267.16      4.90 o 
  -4   7   3      101.19      143.58      3.42 o 
  -3   7   3       42.44       47.73      2.06 o 
  -2   7   3     1029.83     1032.13      8.18 o 
  -1   7   3      269.20      261.65      3.05 o 
   0   7   3       75.52      100.29      2.01 o 
   1   7   3      249.08      313.04      4.14 o 
   2   7   3      956.36     1000.99     14.68 o 
   3   7   3      129.66      128.63      2.07 o 
   4   7   3        0.79        1.76      2.24 o 
   5   7   3      355.08      343.45      6.17 o 
   6   7   3      739.75      790.78     13.90 o 
   7   7   3      156.57      149.56      4.01 o 
   8   7   3       12.61       10.44      1.79 o 
   9   7   3        0.69        2.70      2.04 o 
  10   7   3       23.43       22.28      2.16 o 
  11   7   3       14.29       20.87      2.21 o 
  12   7   3       10.35       12.14      2.01 o 
 -13   8   3       25.38       30.16      2.97 o 
 -12   8   3       44.64       53.10      3.09 o 
 -11   8   3      266.91      280.38     10.80 o 
 -10   8   3      133.44      141.68      5.09 o 
  -9   8   3       18.87       27.67      1.83 o 
  -8   8   3      414.35      436.70     12.60 o 
  -7   8   3     1909.78     1885.49     46.68 o 
  -6   8   3     1899.60     1962.20     36.15 o 
  -5   8   3      115.67       92.60      2.24 o 
  -4   8   3      107.69      100.52      1.99 o 
  -3   8   3      198.93      225.01      3.70 o 
  -2   8   3     1121.09     1044.15     12.89 o 
  -1   8   3      435.95      423.28      8.06 o 
   0   8   3        9.81       15.12      1.94 o 
   1   8   3      123.28      128.92      2.56 o 
   2   8   3      920.88      760.07      6.28 o 
   3   8   3      126.94      126.91      1.95 o 
   4   8   3      141.44      160.34      2.90 o 
   5   8   3      445.41      425.20      6.61 o 
   6   8   3      358.59      351.15      5.97 o 
   7   8   3       31.54       35.22      2.19 o 
   8   8   3       57.13       49.56      2.67 o 
   9   8   3      389.95      394.64     20.80 o 
  10   8   3        1.39        5.57      1.98 o 
  11   8   3       39.33       39.58      2.69 o 
  12   8   3       23.15       23.51      3.09 o 
 -13   9   3        0.02        2.57      2.21 o 
 -12   9   3       20.46       23.32      1.93 o 
 -11   9   3       12.82       15.67      1.86 o 
 -10   9   3      123.07      118.87      4.51 o 
  -9   9   3       38.31       35.86      2.11 o 
  -8   9   3      101.02      100.83      2.22 o 
  -7   9   3       73.28       91.35      2.90 o 
  -6   9   3        0.03        1.54      1.79 o 
  -5   9   3      275.86      265.83      4.66 o 
  -4   9   3        0.37        3.28      1.97 o 
  -3   9   3      779.79      812.48      8.96 o 
  -2   9   3       34.68       45.01      1.80 o 
  -1   9   3      360.94      335.56      4.39 o 
   0   9   3        4.83        4.62      1.60 o 
   1   9   3       38.46       37.68      1.55 o 
   2   9   3       17.36       14.17      1.69 o 
   3   9   3       25.75       27.84      1.79 o 
   4   9   3      101.32       98.89      2.26 o 
   5   9   3       14.82       18.08      1.68 o 
   6   9   3      134.66      146.99      2.59 o 
   7   9   3      238.09      234.99      4.31 o 
   8   9   3       72.69       79.97      6.09 o 
   9   9   3       35.25       36.03      2.09 o 
  10   9   3        0.03        0.70      2.00 o 
  11   9   3        0.73        5.83      2.26 o 
  12   9   3        4.35        2.55      2.19 o 
 -13  10   3        4.29        3.31      2.10 o 
 -12  10   3       11.51       11.95      2.16 o 
 -11  10   3      116.60      122.50      5.69 o 
 -10  10   3       75.05       82.06      4.00 o 
  -9  10   3       11.50       12.00      2.19 o 
  -8  10   3       32.89       33.01      1.95 o 
  -7  10   3        0.59        3.80      1.76 o 
  -6  10   3      225.94      233.89      4.62 o 
  -5  10   3      326.50      297.47      4.91 o 
  -4  10   3       28.22       24.43      1.78 o 
  -3  10   3      230.76      237.90      2.49 o 
  -2  10   3      509.21      475.08      4.51 o 
  -1  10   3       81.36       88.08      1.93 o 
   0  10   3        0.25        0.95      1.51 o 
   1  10   3       23.62       30.26      1.71 o 
   2  10   3      207.01      195.70      3.45 o 
   3  10   3       57.01       51.00      1.89 o 
   4  10   3        3.66        4.54      1.51 o 
   5  10   3       19.21       22.55      1.55 o 
   6  10   3      272.17      253.49      5.78 o 
   7  10   3        9.48        7.32      2.15 o 
   8  10   3        5.93        7.95      1.84 o 
   9  10   3      136.34      144.76      4.32 o 
  10  10   3        3.28        4.97      1.82 o 
  11  10   3       73.23       70.67      5.39 o 
 -12  11   3       18.97       14.71      1.81 o 
 -11  11   3       49.92       54.70      2.83 o 
 -10  11   3      280.07      275.97     13.17 o 
  -9  11   3       20.28       26.11      2.45 o 
  -8  11   3       53.89       53.91      2.00 o 
  -7  11   3      322.14      319.49      9.27 o 
  -6  11   3       32.73       33.06      1.72 o 
  -5  11   3       28.65       33.51      1.94 o 
  -4  11   3        3.61        1.39      1.48 o 
  -3  11   3      283.10      300.26      3.29 o 
  -2  11   3        6.03        9.34      1.71 o 
  -1  11   3      107.74       89.17      2.03 o 
   0  11   3      256.31      220.99      3.95 o 
   1  11   3       51.75       47.59      1.55 o 
   2  11   3       38.04       52.23      1.79 o 
   3  11   3      622.55      606.75      4.24 o 
   4  11   3       44.68       52.74      2.04 o 
   5  11   3      129.84      121.80      4.30 o 
   6  11   3        8.61       12.15      1.99 o 
   7  11   3      158.60      153.57      4.06 o 
   8  11   3        1.90        4.01      1.77 o 
   9  11   3        0.04        0.84      1.90 o 
  10  11   3       55.79       53.53      4.03 o 
  11  11   3       20.07       18.27      2.21 o 
 -12  12   3        2.63        4.95      2.08 o 
 -11  12   3        0.40        3.43      2.32 o 
 -10  12   3       28.67       29.14      2.05 o 
  -9  12   3       16.50       16.27      2.06 o 
  -8  12   3        7.12        8.16      1.99 o 
  -7  12   3      813.22      794.17     15.52 o 
  -6  12   3      298.57      295.90      6.02 o 
  -5  12   3       21.01       21.30      2.25 o 
  -4  12   3        4.57        5.37      1.58 o 
  -3  12   3        6.93        4.88      1.46 o 
  -2  12   3       34.11       30.51      1.63 o 
  -1  12   3      229.41      214.45      4.44 o 
   0  12   3      410.51      428.26      5.76 o 
   1  12   3      115.09       93.01      2.83 o 
   2  12   3      773.58      735.08     12.11 o 
   3  12   3        4.51        5.08      1.72 o 
   4  12   3       22.20       19.80      1.55 o 
   5  12   3      208.64      203.11      2.91 o 
   6  12   3       25.18       27.92      1.59 o 
   7  12   3        3.76        5.42      2.16 o 
   8  12   3       35.90       27.96      2.27 o 
   9  12   3       53.19       59.26      3.15 o 
  10  12   3       16.04       10.50      2.56 o 
 -11  13   3       18.19       19.42      2.23 o 
 -10  13   3       14.22       12.35      2.02 o 
  -9  13   3       16.43       18.16      1.93 o 
  -8  13   3       17.59       16.63      1.76 o 
  -7  13   3       25.24       27.50      1.72 o 
  -6  13   3      240.63      230.47      7.16 o 
  -5  13   3      127.95      129.12      2.02 o 
  -4  13   3        9.97       11.19      1.76 o 
  -3  13   3      396.00      366.97      5.77 o 
  -2  13   3        9.70       16.14      1.64 o 
  -1  13   3      215.82      201.79      2.87 o 
   0  13   3      167.82      157.23      2.61 o 
   1  13   3       94.58       90.23      2.04 o 
   2  13   3        5.38        8.59      1.74 o 
   3  13   3       57.54       65.43      1.84 o 
   4  13   3      350.68      339.10      5.19 o 
   5  13   3        2.27        5.43      1.74 o 
   6  13   3       36.89       31.07      1.68 o 
   7  13   3       90.73       95.94      4.55 o 
   8  13   3        9.99       13.03      2.47 o 
   9  13   3       14.23       14.45      2.04 o 
  10  13   3        9.86        9.74      1.95 o 
 -10  14   3       12.67       16.62      2.64 o 
  -9  14   3       16.74       12.05      2.34 o 
  -8  14   3        0.01        1.52      1.91 o 
  -7  14   3       26.39       25.19      1.93 o 
  -6  14   3       87.56       87.82      2.65 o 
  -5  14   3       24.63       26.85      1.95 o 
  -4  14   3        6.19        7.20      1.61 o 
  -3  14   3       16.53       16.92      1.51 o 
  -2  14   3      111.54      115.09      2.59 o 
  -1  14   3      307.15      298.77      4.20 o 
   0  14   3      148.30      140.76      2.44 o 
   1  14   3        5.95        6.59      1.64 o 
   2  14   3       17.93       15.62      1.79 o 
   3  14   3       54.62       53.85      1.87 o 
   4  14   3      141.54      152.39      3.03 o 
   5  14   3        1.42        3.55      1.88 o 
   6  14   3      124.48      149.21      4.92 o 
   7  14   3       77.49       80.14      2.81 o 
   8  14   3       45.18       40.82      2.65 o 
   9  14   3       13.28       12.21      1.85 o 
 -10  15   3        4.59        5.68      2.11 o 
  -9  15   3       16.31       16.15      2.06 o 
  -8  15   3       24.49       26.25      1.94 o 
  -7  15   3        1.07        2.10      1.68 o 
  -6  15   3       92.49       83.92      4.19 o 
  -5  15   3       67.85       60.08      1.89 o 
  -4  15   3      506.24      507.62      6.40 o 
  -3  15   3       72.31       76.48      2.13 o 
  -2  15   3       11.21       11.92      1.45 o 
  -1  15   3        7.00        7.67      1.52 o 
   0  15   3       31.38       31.64      1.71 o 
   1  15   3       32.39       29.70      1.61 o 
   2  15   3      118.23       97.37      2.57 o 
   3  15   3      170.86      163.16      3.34 o 
   4  15   3       51.21       38.64      1.91 o 
   5  15   3        0.47        3.78      1.71 o 
   6  15   3       74.42       68.68      2.87 o 
   7  15   3        2.48        2.10      1.85 o 
   8  15   3       45.32       43.18      2.91 o 
  -9  16   3        0.86        1.01      2.37 o 
  -8  16   3       15.21       14.67      2.09 o 
  -7  16   3        7.39        6.52      1.89 o 
  -6  16   3       38.87       41.29      1.95 o 
  -5  16   3       78.15       79.18      2.22 o 
  -4  16   3       38.55       37.81      1.68 o 
  -3  16   3       45.26       44.22      1.98 o 
  -2  16   3       22.08       19.55      1.70 o 
  -1  16   3       17.25       14.32      1.62 o 
   0  16   3       10.08       13.38      1.66 o 
   1  16   3       37.21       36.55      1.77 o 
   2  16   3      133.77      121.01      3.62 o 
   3  16   3      176.27      191.93      2.78 o 
   4  16   3        1.18        3.33      1.96 o 
   5  16   3       28.01       23.62      1.71 o 
   6  16   3        3.23        6.03      1.85 o 
   7  16   3        9.28        8.09      1.97 o 
  -8  17   3       32.47       28.26      2.23 o 
  -7  17   3        8.33        7.06      1.96 o 
  -6  17   3        2.14        1.59      1.91 o 
  -5  17   3       51.26       53.57      2.00 o 
  -4  17   3       26.93       26.81      1.78 o 
  -3  17   3       36.16       32.10      1.69 o 
  -2  17   3        0.41        2.49      1.55 o 
  -1  17   3       21.85       26.39      1.91 o 
   0  17   3      181.33      195.06      3.97 o 
   1  17   3       58.71       58.21      2.67 o 
   2  17   3        0.36        2.90      1.92 o 
   3  17   3      125.29      117.79      3.19 o 
   4  17   3      178.89      164.13      5.02 o 
   5  17   3        0.54        0.88      1.88 o 
   6  17   3        1.55        2.82      1.84 o 
  -6  18   3        1.10        0.25      1.98 o 
  -5  18   3        0.06        1.67      2.04 o 
  -4  18   3       31.39       28.15      1.99 o 
  -3  18   3       42.25       36.74      1.84 o 
  -2  18   3       41.75       33.46      2.64 o 
  -1  18   3      112.52       99.11      2.01 o 
   0  18   3       17.13       18.39      1.81 o 
   1  18   3        0.05       -0.09      1.62 o 
   2  18   3        4.55        7.31      1.98 o 
   3  18   3       26.59       17.32      1.95 o 
   4  18   3       46.75       43.38      3.05 o 
   5  18   3        0.14        3.54      1.87 o 
  -4  19   3       59.32       65.41      2.21 o 
  -3  19   3       21.65       20.23      2.12 o 
  -2  19   3        6.78        8.53      1.94 o 
  -1  19   3       34.90       29.07      1.70 o 
   0  19   3       30.81       29.75      1.76 o 
   1  19   3       32.48       35.06      1.76 o 
   2  19   3       27.04       25.82      2.12 o 
   3  19   3        0.97        2.38      2.06 o 
 -15   0   4       62.50       56.12      3.56 o 
 -14   0   4      196.91      177.52     10.93 o 
 -13   0   4        7.43        5.15      3.71 o 
 -12   0   4      310.71      312.39     45.82 o 
 -11   0   4       91.07       78.89      4.78 o 
 -10   0   4      334.06      322.14     25.29 o 
  -9   0   4      432.20      371.37     28.51 o 
  -8   0   4     1717.17     1643.38     94.74 o 
  -7   0   4      351.22      421.86     24.27 o 
  -6   0   4      516.33      532.34     15.68 o 
  -5   0   4    13156.39    12599.22    688.85 o 
  -4   0   4      247.19      182.05      5.19 o 
  -3   0   4     5859.91     5664.64     24.43 o 
  -2   0   4     2319.57     2376.66     30.95 o 
  -1   0   4     6682.36     6570.90     84.49 o 
   0   0   4     1077.08     1228.63     17.66 o 
   1   0   4      171.54      163.22      4.39 o 
   2   0   4        6.84        2.63      3.39 o 
   3   0   4     6010.11     6233.60     27.07 o 
   4   0   4      204.86      186.49      4.31 o 
   5   0   4      791.33      792.88     15.59 o 
   6   0   4      237.26      222.24     12.11 o 
   7   0   4     2103.45     2018.67     95.95 o 
   8   0   4      171.26      177.87      4.69 o 
   9   0   4     1914.22     1781.49      8.00 o 
  10   0   4        0.02        3.82      3.78 o 
  11   0   4       54.76       54.20      2.97 o 
  12   0   4      334.36      322.76     11.46 o 
  13   0   4        2.13       -3.02      3.36 o 
 -15   1   4        2.93        2.01      2.12 o 
 -14   1   4        0.17        2.58      2.51 o 
 -13   1   4        0.01        5.01      2.57 o 
 -12   1   4        1.15        4.31      2.08 o 
 -11   1   4      125.93      126.00      5.77 o 
 -10   1   4      126.95      119.27      2.52 o 
  -9   1   4        6.82        8.69      1.98 o 
  -8   1   4       13.48        9.25      2.35 o 
  -7   1   4       55.43       58.16      2.78 o 
  -6   1   4      941.27      913.80     13.43 o 
  -5   1   4        7.61       10.28      2.85 o 
  -4   1   4      259.06      310.89      4.97 o 
  -3   1   4       32.48       44.85      2.85 o 
  -2   1   4        8.98       16.14      3.05 o 
  -1   1   4      231.10      242.85      3.71 o 
   0   1   4     2798.10     2786.20     20.91 o 
   1   1   4     4984.12     5126.78     17.54 o 
   2   1   4      962.79      896.72     10.58 o 
   3   1   4       45.69       53.15      2.44 o 
   4   1   4      316.53      302.41      6.27 o 
   5   1   4       64.85       79.81      2.50 o 
   6   1   4      286.87      309.54      8.16 o 
   7   1   4      235.88      232.30      6.69 o 
   8   1   4       17.23       17.28      2.90 o 
   9   1   4       52.08       54.03      2.99 o 
  10   1   4        5.33        9.78      2.38 o 
  11   1   4       10.31        9.84      2.64 o 
  12   1   4        1.77        1.15      2.46 o 
  13   1   4        0.69        2.72      2.33 o 
 -15   2   4        0.76       -1.09      2.27 o 
 -14   2   4      233.96      239.19     13.30 o 
 -13   2   4       24.66       28.93      2.27 o 
 -12   2   4      172.02      190.04      9.01 o 
 -11   2   4       55.09       52.78      3.05 o 
 -10   2   4      107.60      117.08      5.71 o 
  -9   2   4      421.89      424.56     14.81 o 
  -8   2   4      212.77      186.63      8.14 o 
  -7   2   4        3.14        5.33      2.13 o 
  -6   2   4      497.68      452.03      7.61 o 
  -5   2   4     1612.87     1591.79     14.89 o 
  -4   2   4     2130.93     2142.20     14.97 o 
  -3   2   4      313.47      248.83      3.75 o 
  -2   2   4      183.43      179.84      3.11 o 
  -1   2   4    11665.02    11528.08    104.38 o 
   0   2   4        0.77        5.77      2.73 o 
   1   2   4       40.80       22.75      2.71 o 
   2   2   4      401.38      485.72      5.24 o 
   3   2   4     7710.68     8282.75    112.34 o 
   4   2   4      223.47      240.72      3.67 o 
   5   2   4      355.64      397.02      6.41 o 
   6   2   4        7.27       11.95      2.24 o 
   7   2   4      443.43      416.72     10.14 o 
   8   2   4      455.76      457.34     14.93 o 
   9   2   4        9.49        9.13      1.93 o 
  10   2   4       34.58       30.60      3.14 o 
  11   2   4       19.51       21.25      2.23 o 
  12   2   4      218.36      247.97     17.13 o 
  13   2   4        3.51        3.76      2.19 o 
 -14   3   4       49.51       46.47      4.41 o 
 -13   3   4       45.15       42.90      2.20 o 
 -12   3   4      162.67      161.54      8.19 o 
 -11   3   4       66.24       60.28      2.85 o 
 -10   3   4       35.91       39.95      2.21 o 
  -9   3   4      223.65      240.66      8.52 o 
  -8   3   4        5.11        5.62      1.80 o 
  -7   3   4      565.98      577.39      8.89 o 
  -6   3   4      410.99      381.19      6.07 o 
  -5   3   4       28.66       33.28      2.19 o 
  -4   3   4      317.38      407.28      5.81 o 
  -3   3   4      691.89      743.88     12.57 o 
  -2   3   4      365.65      257.43      3.72 o 
  -1   3   4     1204.11     1115.61     11.69 o 
   0   3   4     1665.99     1815.21     18.94 o 
   1   3   4       55.96       34.37      2.50 o 
   2   3   4       22.39       32.15      2.15 o 
   3   3   4      213.82      221.16      2.88 o 
   4   3   4      660.62      721.49     21.12 o 
   5   3   4      254.12      213.32      6.60 o 
   6   3   4        0.16        1.79      2.03 o 
   7   3   4      100.12       96.66      4.55 o 
   8   3   4     1059.85     1028.34     19.57 o 
   9   3   4       91.85       97.42      7.54 o 
  10   3   4      474.91      451.49     17.22 o 
  11   3   4       10.35       13.89      2.04 o 
  12   3   4        0.79        3.62      2.08 o 
  13   3   4        1.35        2.83      2.24 o 
 -14   4   4       44.23       48.18      3.55 o 
 -13   4   4       67.45       67.54      3.31 o 
 -12   4   4      406.93      409.43     24.75 o 
 -11   4   4       24.75       20.87      2.34 o 
 -10   4   4      182.65      183.17      6.63 o 
  -9   4   4      243.92      239.16      8.10 o 
  -8   4   4      126.58      142.74      3.83 o 
  -7   4   4      385.94      353.52      5.35 o 
  -6   4   4      595.42      599.17      8.70 o 
  -5   4   4      416.82      492.34      7.97 o 
  -4   4   4     1936.17     2012.06     43.89 o 
  -3   4   4      230.01      248.35      3.79 o 
  -2   4   4       68.06      101.84      2.61 o 
  -1   4   4       25.55       23.25      2.29 o 
   0   4   4     5436.66     5613.69     45.73 o 
   1   4   4     2861.02     3218.91     31.07 o 
   2   4   4     1196.05     1211.17    149.54 o 
   3   4   4      562.22      483.68     11.08 o 
   4   4   4       35.80       37.73      1.83 o 
   5   4   4      393.20      381.93      8.70 o 
   6   4   4        1.56       -1.06      1.98 o 
   7   4   4      559.99      576.90     14.87 o 
   8   4   4      182.86      183.59      9.51 o 
   9   4   4      156.79      155.83      8.48 o 
  10   4   4        0.82        4.57      2.12 o 
  11   4   4       15.68       18.79      2.39 o 
  12   4   4       60.66       67.12      4.34 o 
 -14   5   4       10.37       12.09      2.55 o 
 -13   5   4       28.33       31.40      2.25 o 
 -12   5   4      196.29      200.76      5.09 o 
 -11   5   4        6.78        5.21      2.00 o 
 -10   5   4     1328.57     1302.54     54.04 o 
  -9   5   4       77.08       75.90      2.65 o 
  -8   5   4        3.97        4.28      1.78 o 
  -7   5   4      155.46      156.97      2.20 o 
  -6   5   4      198.27      176.57      2.93 o 
  -5   5   4      444.70      504.99      7.90 o 
  -4   5   4       10.03        3.58      2.15 o 
  -3   5   4     3497.09     3568.50     49.55 o 
  -2   5   4      963.60     1025.00      8.78 o 
  -1   5   4     1206.58     1072.30     12.36 o 
   0   5   4      196.05      166.06      2.53 o 
   1   5   4     1412.30     1446.45     16.39 o 
   2   5   4      665.86      730.05      9.85 o 
   3   5   4        0.10        1.75      2.05 o 
   4   5   4      232.09      255.20      6.16 o 
   5   5   4     1883.12     1987.62     40.60 o 
   6   5   4       22.72       22.16      2.06 o 
   7   5   4      335.68      329.26      9.98 o 
   8   5   4       72.73       71.36      4.00 o 
   9   5   4       25.57       26.28      2.13 o 
  10   5   4      333.70      328.67     20.51 o 
  11   5   4       66.66       73.62      5.71 o 
  12   5   4        0.00        1.60      2.09 o 
 -14   6   4        0.20        1.78      2.38 o 
 -13   6   4       30.68       35.50      2.53 o 
 -12   6   4      119.62      123.12      6.27 o 
 -11   6   4       27.72       27.57      2.69 o 
 -10   6   4       81.41       78.76      3.24 o 
  -9   6   4       77.10       65.77      2.17 o 
  -8   6   4      789.42      820.41     16.83 o 
  -7   6   4      755.09      724.21     12.40 o 
  -6   6   4       19.62       17.87      2.02 o 
  -5   6   4        0.92        3.33      2.12 o 
  -4   6   4     1115.39     1176.52     19.24 o 
  -3   6   4     2595.92     2502.51     37.00 o 
  -2   6   4      600.77      681.88      5.98 o 
  -1   6   4      442.46      422.37      7.71 o 
   0   6   4       36.83       26.32      1.83 o 
   1   6   4       44.20       57.74      2.02 o 
   2   6   4        2.78        8.63      1.83 o 
   3   6   4      305.47      234.57      3.77 o 
   4   6   4      607.73      641.18     17.43 o 
   5   6   4      742.91      757.34     12.06 o 
   6   6   4       34.89       39.15      3.14 o 
   7   6   4       45.99       54.93      2.43 o 
   8   6   4        0.02        3.24      1.78 o 
   9   6   4        8.92        9.77      2.44 o 
  10   6   4        0.59        3.18      1.89 o 
  11   6   4       11.86       14.99      2.05 o 
  12   6   4       34.82       44.41      5.45 o 
 -14   7   4       52.74       54.53      2.44 o 
 -13   7   4        3.03        5.45      2.33 o 
 -12   7   4      175.16      167.78     11.31 o 
 -11   7   4        0.21        2.38      2.05 o 
 -10   7   4      262.38      271.87      6.67 o 
  -9   7   4        4.84        4.58      1.99 o 
  -8   7   4      188.26      171.66      5.20 o 
  -7   7   4       82.31       82.97      2.67 o 
  -6   7   4     1111.41     1101.17     19.81 o 
  -5   7   4      249.17      239.03      4.18 o 
  -4   7   4      517.99      512.16      6.61 o 
  -3   7   4     1323.55     1234.53     19.31 o 
  -2   7   4      718.41      668.58     12.58 o 
  -1   7   4       27.56       17.83      1.87 o 
   0   7   4      107.94      123.22      2.78 o 
   1   7   4     1094.26     1105.94     22.88 o 
   2   7   4      971.59      932.63      8.95 o 
   3   7   4      462.38      465.81      8.90 o 
   4   7   4      113.34      101.40      2.46 o 
   5   7   4      746.89      794.05     14.46 o 
   6   7   4      159.86      184.69      5.74 o 
   7   7   4      609.71      618.98     25.62 o 
   8   7   4      156.67      164.87      3.74 o 
   9   7   4      200.79      187.73     13.63 o 
  10   7   4      126.22      127.05     10.28 o 
  11   7   4       34.51       33.46      2.33 o 
  12   7   4        5.42        6.48      2.14 o 
 -13   8   4        2.18        3.49      1.97 o 
 -12   8   4       14.48       18.17      2.16 o 
 -11   8   4       93.53      103.16      3.74 o 
 -10   8   4       10.31        8.91      2.10 o 
  -9   8   4       90.65       95.47      3.08 o 
  -8   8   4        9.95       16.07      1.92 o 
  -7   8   4       28.76       34.00      2.03 o 
  -6   8   4      187.44      173.93      2.88 o 
  -5   8   4        5.70        3.25      1.71 o 
  -4   8   4        8.53       10.28      1.88 o 
  -3   8   4      209.60      222.12      3.36 o 
  -2   8   4      441.28      400.40      3.47 o 
  -1   8   4      143.92      167.91      3.21 o 
   0   8   4      277.50      263.58      2.25 o 
   1   8   4      340.81      340.24      5.50 o 
   2   8   4       72.51       77.63      1.88 o 
   3   8   4       73.21       83.94      2.70 o 
   4   8   4      392.52      397.86      4.40 o 
   5   8   4      391.12      396.98      7.91 o 
   6   8   4       37.28       27.19      1.98 o 
   7   8   4        0.01        2.78      1.94 o 
   8   8   4       14.56       15.51      1.90 o 
   9   8   4        7.42        7.56      2.17 o 
  10   8   4       27.71       22.34      2.27 o 
  11   8   4        1.41        2.76      2.13 o 
  12   8   4        7.50        6.17      2.37 o 
 -13   9   4        7.08        7.18      2.00 o 
 -12   9   4      108.60      110.27      4.97 o 
 -11   9   4       20.58       30.17      2.04 o 
 -10   9   4      462.12      473.93     23.34 o 
  -9   9   4      109.41      108.71      4.84 o 
  -8   9   4       30.06       36.52      2.11 o 
  -7   9   4       51.84       55.71      2.38 o 
  -6   9   4       68.12       62.36      2.27 o 
  -5   9   4       22.90       31.26      2.06 o 
  -4   9   4        0.61        2.50      1.81 o 
  -3   9   4      709.89      705.98     16.17 o 
  -2   9   4      901.21      893.99      8.06 o 
  -1   9   4     1397.55     1344.99     15.26 o 
   0   9   4      332.92      359.56      7.54 o 
   1   9   4      911.62      939.65     10.73 o 
   2   9   4       21.63       17.36      1.64 o 
   3   9   4       40.48       44.06      1.89 o 
   4   9   4      114.57      123.52      3.45 o 
   5   9   4     1526.93     1462.37     49.12 o 
   6   9   4       56.11       65.10      2.48 o 
   7   9   4      185.17      187.51      4.16 o 
   8   9   4       68.22       64.30      4.00 o 
   9   9   4        2.07        3.77      1.93 o 
  10   9   4       59.79       67.84      3.70 o 
  11   9   4       77.72       76.69      2.68 o 
 -13  10   4       12.77       12.27      2.33 o 
 -12  10   4        1.49        1.44      1.99 o 
 -11  10   4       81.21       74.54      4.87 o 
 -10  10   4       10.42        9.66      2.08 o 
  -9  10   4        0.09        2.48      2.03 o 
  -8  10   4       81.89       83.66      2.18 o 
  -7  10   4        2.15        4.23      1.79 o 
  -6  10   4       68.51       61.36      2.24 o 
  -5  10   4        0.03        0.27      1.88 o 
  -4  10   4      350.93      395.79      6.12 o 
  -3  10   4      179.52      160.82      3.57 o 
  -2  10   4      325.84      362.99      3.54 o 
  -1  10   4       58.89       47.69      1.92 o 
   0  10   4      120.58       83.02      1.82 o 
   1  10   4        2.28        2.72      1.61 o 
   2  10   4      293.48      286.24      3.86 o 
   3  10   4       73.27       71.66      1.77 o 
   4  10   4        7.71        6.48      1.71 o 
   5  10   4        0.67        3.08      1.70 o 
   6  10   4      467.98      453.14     15.54 o 
   7  10   4       97.29      100.64      3.01 o 
   8  10   4        1.93        4.80      1.85 o 
   9  10   4       15.63       14.76      1.97 o 
  10  10   4        1.30        2.85      1.75 o 
  11  10   4        2.50        7.06      2.02 o 
 -12  11   4        2.98        5.99      2.04 o 
 -11  11   4        1.16        3.63      1.98 o 
 -10  11   4      117.93      117.86      4.68 o 
  -9  11   4       49.10       53.50      2.20 o 
  -8  11   4       36.27       38.94      1.97 o 
  -7  11   4        0.76        0.58      1.85 o 
  -6  11   4      823.94      854.50     21.10 o 
  -5  11   4      778.40      788.88     14.83 o 
  -4  11   4      235.47      218.62      4.89 o 
  -3  11   4      115.41      127.21      2.45 o 
  -2  11   4       92.41       87.26      2.01 o 
  -1  11   4       76.65       85.97      1.87 o 
   0  11   4       45.17       39.91      1.83 o 
   1  11   4      590.51      564.98     10.75 o 
   2  11   4       34.25       27.96      1.90 o 
   3  11   4      193.65      206.69      4.35 o 
   4  11   4       15.07       19.62      1.67 o 
   5  11   4      101.15      111.89      2.76 o 
   6  11   4        4.63        5.16      1.98 o 
   7  11   4       93.10       98.80      3.92 o 
   8  11   4       90.70       91.34      3.72 o 
   9  11   4      102.57      104.32      7.58 o 
  10  11   4      105.46      111.77      6.50 o 
 -12  12   4       58.01       56.50      4.06 o 
 -11  12   4       13.81       15.00      2.07 o 
 -10  12   4        1.51        2.59      1.99 o 
  -9  12   4        0.07        0.84      1.78 o 
  -8  12   4      175.65      170.19      5.10 o 
  -7  12   4       54.49       61.39      2.95 o 
  -6  12   4        0.53        1.90      2.11 o 
  -5  12   4      106.96      100.23      4.27 o 
  -4  12   4      778.12      753.00     16.54 o 
  -3  12   4        0.88        3.08      1.56 o 
  -2  12   4       13.96       12.89      1.80 o 
  -1  12   4      205.69      194.30      2.44 o 
   0  12   4       46.68       45.64      1.74 o 
   1  12   4      100.43       95.20      1.98 o 
   2  12   4        7.36       11.38      1.73 o 
   3  12   4       12.23       17.54      1.88 o 
   4  12   4      327.60      303.01      6.62 o 
   5  12   4      158.59      162.65      3.96 o 
   6  12   4       58.50       53.44      3.63 o 
   7  12   4       19.59       18.35      1.87 o 
   8  12   4        1.15        1.36      1.85 o 
   9  12   4      173.69      175.44     10.10 o 
  10  12   4        0.27       -0.31      2.19 o 
 -11  13   4        0.25        3.69      1.85 o 
 -10  13   4       28.46       29.80      2.09 o 
  -9  13   4       55.38       49.94      2.21 o 
  -8  13   4       36.61       30.77      2.01 o 
  -7  13   4       41.54       44.69      2.07 o 
  -6  13   4        0.13        0.55      1.99 o 
  -5  13   4        2.55        5.83      1.81 o 
  -4  13   4       95.25       90.59      2.74 o 
  -3  13   4        3.82        7.00      1.71 o 
  -2  13   4      107.30      103.99      2.41 o 
  -1  13   4      108.70      117.24      1.96 o 
   0  13   4       19.47       24.05      1.54 o 
   1  13   4        2.21        2.47      1.72 o 
   2  13   4        7.23       10.82      1.86 o 
   3  13   4        4.84        8.23      1.83 o 
   4  13   4       17.60       23.14      1.76 o 
   5  13   4        6.52       11.67      1.62 o 
   6  13   4       20.98       25.29      1.75 o 
   7  13   4        7.23        7.40      1.88 o 
   8  13   4        2.54        1.61      2.48 o 
   9  13   4       34.43       37.94      3.61 o 
 -10  14   4       14.28       15.15      2.31 o 
  -9  14   4       51.68       52.04      2.53 o 
  -8  14   4       36.31       38.59      2.03 o 
  -7  14   4        5.53        8.68      2.08 o 
  -6  14   4       20.88       23.62      1.67 o 
  -5  14   4       92.49       98.73      3.26 o 
  -4  14   4        0.11        1.44      1.72 o 
  -3  14   4       16.82       18.23      1.57 o 
  -2  14   4       10.39       14.92      1.54 o 
  -1  14   4        1.45        3.68      1.72 o 
   0  14   4      317.73      309.05      6.30 o 
   1  14   4       33.27       38.73      1.71 o 
   2  14   4       24.18       26.53      1.69 o 
   3  14   4      313.95      323.75      7.09 o 
   4  14   4        2.43        4.52      1.62 o 
   5  14   4       37.66       33.34      1.74 o 
   6  14   4        9.12       12.15      1.81 o 
   7  14   4       32.61       39.55      2.33 o 
   8  14   4       35.02       37.09      2.69 o 
  -9  15   4       20.52       19.96      2.21 o 
  -8  15   4       13.04        9.22      1.92 o 
  -7  15   4        8.74        7.85      1.67 o 
  -6  15   4       12.97       11.55      1.95 o 
  -5  15   4       72.31       67.02      1.99 o 
  -4  15   4        6.42        7.51      1.70 o 
  -3  15   4        1.46        2.33      1.66 o 
  -2  15   4        8.57       13.11      1.75 o 
  -1  15   4      169.65      156.15      2.67 o 
   0  15   4       58.79       56.13      1.91 o 
   1  15   4       44.63       44.93      1.58 o 
   2  15   4       34.83       30.58      1.81 o 
   3  15   4       31.48       31.39      1.85 o 
   4  15   4       10.37       15.30      1.86 o 
   5  15   4       91.30       99.59      3.59 o 
   6  15   4       38.38       34.87      1.93 o 
   7  15   4       54.40       53.54      3.83 o 
   8  15   4        0.78        1.47      2.11 o 
  -8  16   4        1.08        3.63      2.08 o 
  -7  16   4        0.17        0.33      1.99 o 
  -6  16   4       11.92       10.99      1.82 o 
  -5  16   4       36.63       40.42      2.07 o 
  -4  16   4        5.95        9.60      1.85 o 
  -3  16   4       12.49       10.73      1.98 o 
  -2  16   4        1.20        2.87      1.68 o 
  -1  16   4      113.98      125.44      2.09 o 
   0  16   4        6.94        7.15      2.02 o 
   1  16   4        3.80        6.55      1.75 o 
   2  16   4       31.91       27.65      2.26 o 
   3  16   4       14.04       15.09      1.77 o 
   4  16   4        7.97        6.53      2.10 o 
   5  16   4       53.17       58.62      3.04 o 
   6  16   4        0.99        1.18      1.86 o 
   7  16   4       34.13       34.81      2.37 o 
  -7  17   4        4.96        5.12      1.89 o 
  -6  17   4        1.05        2.50      1.82 o 
  -5  17   4        1.62        4.17      2.20 o 
  -4  17   4       14.03       11.59      1.83 o 
  -3  17   4       15.50       12.90      1.69 o 
  -2  17   4       32.48       34.40      1.94 o 
  -1  17   4       13.14       15.12      1.80 o 
   0  17   4       16.04       16.64      1.64 o 
   1  17   4        2.31        2.37      1.79 o 
   2  17   4       26.41       23.14      2.03 o 
   3  17   4        0.24        0.73      2.11 o 
   4  17   4        4.74        0.54      2.01 o 
   5  17   4       16.97       16.65      2.08 o 
  -6  18   4       23.44       23.16      2.16 o 
  -5  18   4        9.10        8.03      2.29 o 
  -4  18   4        3.57        6.36      1.71 o 
  -3  18   4       21.35       19.58      1.79 o 
  -2  18   4       20.51       25.89      1.86 o 
  -1  18   4      112.88      112.01      2.62 o 
   0  18   4       67.86       65.04      2.15 o 
   1  18   4        1.85        5.51      1.93 o 
   2  18   4       18.72       18.39      1.89 o 
   3  18   4       60.02       56.94      2.09 o 
   4  18   4        1.08        3.26      2.02 o 
  -3  19   4        0.53        3.61      1.93 o 
  -2  19   4       21.57       19.46      2.05 o 
  -1  19   4        2.14        3.17      1.85 o 
   0  19   4       30.86       28.84      1.91 o 
   1  19   4        3.31        1.13      2.06 o 
 -14   1   5       94.70       98.85      5.86 o 
 -13   1   5      102.85      111.09      4.00 o 
 -12   1   5      150.71      172.51      6.25 o 
 -11   1   5        9.46       11.00      2.16 o 
 -10   1   5      325.36      282.68      6.42 o 
  -9   1   5     1054.74     1062.25     42.03 o 
  -8   1   5      142.38      141.59      4.69 o 
  -7   1   5      540.59      513.86      9.84 o 
  -6   1   5       89.15       98.56      2.68 o 
  -5   1   5      147.38      132.42      3.01 o 
  -4   1   5      405.32      442.83      4.61 o 
  -3   1   5       53.62       51.07      2.65 o 
  -2   1   5      845.10      816.36      5.36 o 
  -1   1   5     5889.29     5945.15     35.33 o 
   0   1   5      161.70      155.76      3.19 o 
   1   1   5     5626.15     6131.71     55.17 o 
   2   1   5      546.37      444.84      6.81 o 
   3   1   5        1.87        1.97      2.06 o 
   4   1   5      782.28      704.74     14.04 o 
   5   1   5       29.91       32.30      2.10 o 
   6   1   5      480.80      446.57     15.53 o 
   7   1   5        3.52        3.13      1.97 o 
   8   1   5      834.05      781.91     11.65 o 
   9   1   5        2.77        6.70      2.11 o 
  10   1   5       30.51       29.76      2.15 o 
  11   1   5       63.12       63.57      4.99 o 
  12   1   5       64.19       55.97      5.63 o 
 -14   2   5        5.56        8.27      2.48 o 
 -13   2   5        0.86        3.05      2.05 o 
 -12   2   5       60.69       63.46      4.04 o 
 -11   2   5        2.00        5.38      2.13 o 
 -10   2   5      106.54      106.24      3.89 o 
  -9   2   5       27.61       22.79      2.24 o 
  -8   2   5      122.90      124.31      2.50 o 
  -7   2   5      500.25      467.69      3.52 o 
  -6   2   5      148.56      164.16      2.86 o 
  -5   2   5        0.32        2.87      2.21 o 
  -4   2   5      617.66      646.10      6.50 o 
  -3   2   5     1163.41     1164.95     14.31 o 
  -2   2   5        6.61       12.56      2.48 o 
  -1   2   5      523.43      535.92      5.55 o 
   0   2   5     1078.74     1151.79     15.71 o 
   1   2   5       74.42       78.30      2.62 o 
   2   2   5      512.88      525.60      8.41 o 
   3   2   5      243.03      258.68      3.78 o 
   4   2   5      204.28      198.50      3.86 o 
   5   2   5       19.28       23.82      1.80 o 
   6   2   5        8.60       10.56      2.10 o 
   7   2   5      157.63      158.42      2.72 o 
   8   2   5       61.46       59.28      3.17 o 
   9   2   5       29.25       32.24      2.25 o 
  10   2   5       38.81       39.24      2.86 o 
  11   2   5        2.94        1.15      1.97 o 
  12   2   5        1.15        4.76      2.03 o 
 -14   3   5       69.70       65.89      2.90 o 
 -13   3   5      173.94      179.13      9.21 o 
 -12   3   5       70.83       82.62      4.40 o 
 -11   3   5       22.30       25.88      2.23 o 
 -10   3   5      109.95      112.11      5.22 o 
  -9   3   5       44.87       43.62      2.19 o 
  -8   3   5       50.24       50.60      2.42 o 
  -7   3   5        0.76        1.72      2.13 o 
  -6   3   5      560.33      593.18     10.42 o 
  -5   3   5     1615.93     1442.91     24.57 o 
  -4   3   5      258.85      210.46      3.99 o 
  -3   3   5     1578.56     1424.93     23.86 o 
  -2   3   5        0.15        2.55      2.31 o 
  -1   3   5      743.65      745.40      7.84 o 
   0   3   5     1075.45      894.99      9.91 o 
   1   3   5      331.44      341.54      3.14 o 
   2   3   5      437.09      464.53     12.36 o 
   3   3   5       55.02       44.16      2.21 o 
   4   3   5      356.52      356.95     10.31 o 
   5   3   5      224.91      214.62      3.58 o 
   6   3   5       36.68       29.35      2.02 o 
   7   3   5       31.50       38.20      2.10 o 
   8   3   5      280.99      283.12     11.39 o 
   9   3   5        1.77        3.87      2.13 o 
  10   3   5        1.47        1.21      1.93 o 
  11   3   5       10.25       12.26      1.97 o 
  12   3   5       43.13       41.70      2.08 o 
 -14   4   5       62.74       61.08      2.55 o 
 -13   4   5       11.05       11.31      2.79 o 
 -12   4   5        7.25        6.39      2.03 o 
 -11   4   5       76.68       89.17      3.06 o 
 -10   4   5       90.48       83.83      3.64 o 
  -9   4   5       18.57       25.47      2.38 o 
  -8   4   5       21.54       27.98      2.14 o 
  -7   4   5      263.10      238.04      3.23 o 
  -6   4   5      136.14      140.22      2.51 o 
  -5   4   5       39.63       31.64      2.14 o 
  -4   4   5       87.04      131.55      2.51 o 
  -3   4   5     2687.00     2632.28     37.26 o 
  -2   4   5     1220.69     1333.44     21.96 o 
  -1   4   5     1672.65     1690.57     12.01 o 
   0   4   5      166.47      155.36      2.48 o 
   1   4   5      252.70      271.98      2.85 o 
   2   4   5      103.27       84.00      3.20 o 
   3   4   5      548.79      596.71      8.95 o 
   4   4   5       64.79       68.13      2.87 o 
   5   4   5      557.01      576.53     14.53 o 
   6   4   5      648.50      666.58     15.94 o 
   7   4   5      526.97      483.22     15.19 o 
   8   4   5        9.48        8.74      2.11 o 
   9   4   5       29.28       25.58      2.01 o 
  10   4   5       56.80       59.09      2.20 o 
  11   4   5        1.04        3.08      1.93 o 
  12   4   5        4.65        2.81      1.93 o 
 -14   5   5       70.46       68.79      3.22 o 
 -13   5   5      176.26      172.98      7.06 o 
 -12   5   5        0.02        2.44      2.18 o 
 -11   5   5        2.84        6.42      1.98 o 
 -10   5   5        0.38        1.04      2.59 o 
  -9   5   5      923.73      912.88     35.06 o 
  -8   5   5      372.08      379.69     10.50 o 
  -7   5   5      543.50      475.36      8.94 o 
  -6   5   5      279.88      321.77      8.15 o 
  -5   5   5     1012.16      989.93     15.07 o 
  -4   5   5      440.68      404.53      4.39 o 
  -3   5   5      166.87      227.29      2.95 o 
  -2   5   5     1094.90     1177.24     14.68 o 
  -1   5   5     5457.78     5357.35     76.53 o 
   0   5   5      848.67      731.68      6.39 o 
   1   5   5       70.61       69.37      2.27 o 
   2   5   5      159.68      145.92      4.93 o 
   3   5   5      260.44      258.53      7.07 o 
   4   5   5     2717.65     2783.96     56.96 o 
   5   5   5      445.76      447.51     16.84 o 
   6   5   5      279.58      302.73     10.48 o 
   7   5   5        3.32        2.78      1.97 o 
   8   5   5      302.78      316.25     15.64 o 
   9   5   5        2.64        8.13      2.28 o 
  10   5   5       25.73       25.30      2.74 o 
  11   5   5       77.79       76.97      3.83 o 
  12   5   5       15.20       13.48      2.27 o 
 -14   6   5       66.11       63.82      2.51 o 
 -13   6   5       14.06       17.94      2.56 o 
 -12   6   5       43.13       46.23      2.33 o 
 -11   6   5      308.57      324.46     15.02 o 
 -10   6   5        2.22        5.81      2.17 o 
  -9   6   5       72.98       61.07      2.06 o 
  -8   6   5       96.05       98.84      3.25 o 
  -7   6   5      310.23      306.71      6.31 o 
  -6   6   5       33.30       29.18      2.13 o 
  -5   6   5       46.02       50.27      2.18 o 
  -4   6   5      189.44      187.16      2.66 o 
  -3   6   5      426.42      375.42      5.90 o 
  -2   6   5      727.30      645.98      7.47 o 
  -1   6   5      265.95      288.84      5.63 o 
   0   6   5      589.01      485.52     11.92 o 
   1   6   5     2011.02     1934.93     15.35 o 
   2   6   5     1968.78     2033.80     37.50 o 
   3   6   5      150.84      131.17      2.54 o 
   4   6   5      190.35      185.18      4.77 o 
   5   6   5       39.28       37.77      2.07 o 
   6   6   5      883.43      942.81      9.61 o 
   7   6   5       66.87       66.46      2.25 o 
   8   6   5       89.05       77.81      5.77 o 
   9   6   5       20.33       23.12      3.35 o 
  10   6   5      165.87      151.68     11.84 o 
  11   6   5        2.85        2.68      1.98 o 
 -13   7   5       62.73       71.72      3.18 o 
 -12   7   5        0.25        3.05      2.29 o 
 -11   7   5       58.95       63.85      2.19 o 
 -10   7   5      182.17      186.81      8.91 o 
  -9   7   5      148.06      154.87      5.04 o 
  -8   7   5      214.12      212.93      4.89 o 
  -7   7   5      170.89      170.99      2.79 o 
  -6   7   5        5.79        5.50      2.07 o 
  -5   7   5      185.64      184.51      2.94 o 
  -4   7   5     1248.10     1294.56     15.75 o 
  -3   7   5       80.22       79.91      2.19 o 
  -2   7   5       10.65       16.45      1.94 o 
  -1   7   5       39.61       53.92      2.05 o 
   0   7   5        3.58        2.15      1.68 o 
   1   7   5       64.89       76.93      3.38 o 
   2   7   5       33.75       40.05      2.06 o 
   3   7   5       10.19        6.66      1.75 o 
   4   7   5       30.28       34.61      2.06 o 
   5   7   5        8.49        7.69      1.58 o 
   6   7   5      188.34      200.35      6.89 o 
   7   7   5       87.74       83.46      3.59 o 
   8   7   5       35.74       45.94      3.11 o 
   9   7   5       32.42       36.02      2.27 o 
  10   7   5        3.02        1.41      2.27 o 
  11   7   5        0.52        5.63      2.47 o 
 -13   8   5       21.17       24.13      2.44 o 
 -12   8   5        0.99       -1.99      2.32 o 
 -11   8   5      111.87      125.31      5.92 o 
 -10   8   5       64.26       55.48      3.08 o 
  -9   8   5      131.99      136.50      5.45 o 
  -8   8   5       69.91       60.01      2.76 o 
  -7   8   5      163.05      176.24      5.46 o 
  -6   8   5       39.45       36.27      1.75 o 
  -5   8   5       50.65       60.06      2.48 o 
  -4   8   5      100.06      111.21      2.83 o 
  -3   8   5     1181.79     1138.06     13.27 o 
  -2   8   5       15.24       18.87      2.20 o 
  -1   8   5      111.43      117.41      2.22 o 
   0   8   5      859.95      831.63     24.71 o 
   1   8   5      147.11      172.45      4.24 o 
   2   8   5     1662.99     1741.45     25.39 o 
   3   8   5        0.12        1.70      1.84 o 
   4   8   5      260.98      231.00     10.23 o 
   5   8   5        9.84       12.30      2.02 o 
   6   8   5      539.85      615.00     14.89 o 
   7   8   5       22.41       24.68      2.89 o 
   8   8   5        7.32        8.63      2.01 o 
   9   8   5        2.28        2.00      2.09 o 
  10   8   5      288.02      281.72     12.46 o 
  11   8   5       46.84       39.75      5.08 o 
 -13   9   5        5.51        6.38      1.99 o 
 -12   9   5       36.52       33.90      2.07 o 
 -11   9   5       19.43       21.52      2.11 o 
 -10   9   5        9.99       11.23      2.25 o 
  -9   9   5        0.45        3.36      2.07 o 
  -8   9   5        6.62        8.68      1.89 o 
  -7   9   5      227.97      244.34      7.20 o 
  -6   9   5      118.47      105.88      2.24 o 
  -5   9   5       40.32       35.92      2.32 o 
  -4   9   5       38.72       34.21      2.07 o 
  -3   9   5       65.86       48.29      1.86 o 
  -2   9   5       75.11       68.97      2.05 o 
  -1   9   5       13.73       15.36      1.79 o 
   0   9   5      192.02      194.24      2.89 o 
   1   9   5      194.99      195.37      2.58 o 
   2   9   5      357.27      352.61      5.76 o 
   3   9   5       47.16       49.48      1.86 o 
   4   9   5        5.88        5.41      1.65 o 
   5   9   5      380.12      395.40      7.38 o 
   6   9   5      124.96      130.97      4.18 o 
   7   9   5        7.18       10.68      1.77 o 
   8   9   5       12.08       12.35      1.78 o 
   9   9   5       71.47       76.21      4.80 o 
  10   9   5        5.52        8.56      2.01 o 
  11   9   5        0.02        1.25      2.00 o 
 -12  10   5        5.94        7.61      2.44 o 
 -11  10   5      166.27      171.44      9.42 o 
 -10  10   5        6.20       11.06      2.29 o 
  -9  10   5       17.09       22.13      2.13 o 
  -8  10   5       92.07       89.84      2.59 o 
  -7  10   5      481.42      476.26     12.52 o 
  -6  10   5      293.52      279.00      4.82 o 
  -5  10   5      105.38      101.76      2.32 o 
  -4  10   5      275.84      256.34      3.28 o 
  -3  10   5      296.21      300.28      5.21 o 
  -2  10   5      819.29      793.09      8.39 o 
  -1  10   5       22.31       19.22      1.63 o 
   0  10   5      659.47      621.19      6.43 o 
   1  10   5      225.32      208.05      5.92 o 
   2  10   5      264.61      272.11      4.35 o 
   3  10   5       51.19       56.23      1.77 o 
   4  10   5       94.45      101.90      2.07 o 
   5  10   5      122.74      133.57      3.60 o 
   6  10   5      567.14      645.11      7.43 o 
   7  10   5        8.89        5.53      1.72 o 
   8  10   5        7.76       11.81      1.93 o 
   9  10   5       13.49       22.80      2.01 o 
  10  10   5      120.83      125.13      7.23 o 
 -12  11   5        0.90        1.28      2.24 o 
 -11  11   5       19.04       16.87      2.08 o 
 -10  11   5        0.02        2.76      1.89 o 
  -9  11   5      135.31      126.41      5.29 o 
  -8  11   5       33.20       36.10      2.17 o 
  -7  11   5        1.41        2.76      1.97 o 
  -6  11   5       10.97        9.61      2.04 o 
  -5  11   5      340.97      321.87     11.17 o 
  -4  11   5        0.40        6.10      1.87 o 
  -3  11   5       45.54       41.05      2.14 o 
  -2  11   5      309.22      307.80      6.11 o 
  -1  11   5        0.27        2.45      1.87 o 
   0  11   5       69.98       84.78      2.00 o 
   1  11   5       67.93       67.52      2.16 o 
   2  11   5      171.46      160.66      3.05 o 
   3  11   5      136.98      141.04      2.09 o 
   4  11   5       74.40       86.25      3.37 o 
   5  11   5      151.58      154.68      3.37 o 
   6  11   5        9.18        8.24      1.82 o 
   7  11   5        5.83        6.56      2.00 o 
   8  11   5      172.93      165.17      7.64 o 
   9  11   5       10.04       10.26      2.73 o 
  10  11   5        5.84        7.39      2.10 o 
 -11  12   5       35.33       35.91      3.42 o 
 -10  12   5        2.30        4.68      1.85 o 
  -9  12   5        2.29        2.93      1.95 o 
  -8  12   5       21.19       19.28      2.23 o 
  -7  12   5       53.47       57.31      2.94 o 
  -6  12   5       22.16       24.44      2.10 o 
  -5  12   5       99.33      112.91      2.21 o 
  -4  12   5      275.58      281.49      5.12 o 
  -3  12   5      324.25      300.14      5.61 o 
  -2  12   5        2.92        2.24      1.73 o 
  -1  12   5      199.39      205.98      4.56 o 
   0  12   5       39.94       39.23      1.87 o 
   1  12   5      152.97      161.17      3.92 o 
   2  12   5     1364.20     1356.41     23.35 o 
   3  12   5      158.23      153.51      4.07 o 
   4  12   5       13.66        8.54      1.59 o 
   5  12   5       23.42       26.31      1.94 o 
   6  12   5      139.56      149.80      3.75 o 
   7  12   5       13.79       14.99      2.04 o 
   8  12   5       11.29       13.89      2.80 o 
   9  12   5       11.80        8.95      1.85 o 
 -11  13   5       12.31        7.97      2.16 o 
 -10  13   5        7.97        8.21      2.10 o 
  -9  13   5      144.39      136.11      7.21 o 
  -8  13   5        7.95       11.05      1.97 o 
  -7  13   5        7.02        9.61      1.99 o 
  -6  13   5        9.46       12.54      2.05 o 
  -5  13   5        9.46       12.58      1.94 o 
  -4  13   5       16.61       17.85      2.12 o 
  -3  13   5        0.12        0.80      1.81 o 
  -2  13   5        9.31       12.80      1.78 o 
  -1  13   5      788.74      795.55     10.26 o 
   0  13   5      308.31      340.78      6.79 o 
   1  13   5       29.61       37.47      2.05 o 
   2  13   5      181.88      170.09      3.28 o 
   3  13   5        5.87        4.46      1.66 o 
   4  13   5       54.00       57.02      1.76 o 
   5  13   5       35.27       40.88      2.01 o 
   6  13   5        6.32        6.18      1.90 o 
   7  13   5        1.83        2.98      2.28 o 
   8  13   5       55.16       56.16      6.83 o 
 -10  14   5        0.86        1.76      2.03 o 
  -9  14   5       63.86       57.36      3.45 o 
  -8  14   5       47.38       50.77      2.11 o 
  -7  14   5       22.76       21.72      1.99 o 
  -6  14   5       26.82       32.99      2.01 o 
  -5  14   5       25.65       19.86      1.88 o 
  -4  14   5       24.46       24.70      1.77 o 
  -3  14   5        7.48        7.34      1.90 o 
  -2  14   5       62.44       52.73      1.87 o 
  -1  14   5       18.06       20.15      1.60 o 
   0  14   5        0.07        4.65      1.76 o 
   1  14   5      120.90      125.48      2.38 o 
   2  14   5        4.77        5.19      1.86 o 
   3  14   5      133.76      139.71      3.31 o 
   4  14   5       94.63       97.13      3.77 o 
   5  14   5        3.88        6.34      1.79 o 
   6  14   5        0.05        2.57      1.82 o 
   7  14   5        0.92        1.33      2.41 o 
   8  14   5        0.00       -1.31      2.43 o 
  -9  15   5       23.86       20.24      2.26 o 
  -8  15   5       46.99       42.77      2.13 o 
  -7  15   5       87.35       75.85      2.76 o 
  -6  15   5        3.77        4.47      1.96 o 
  -5  15   5       12.95       13.99      1.90 o 
  -4  15   5       31.69       22.23      1.84 o 
  -3  15   5        0.07        1.30      1.77 o 
  -2  15   5      109.83      116.61      2.11 o 
  -1  15   5       52.30       55.15      1.78 o 
   0  15   5       44.06       50.18      1.75 o 
   1  15   5      168.01      168.44      4.06 o 
   2  15   5        2.79        5.71      1.98 o 
   3  15   5        0.76        3.26      1.69 o 
   4  15   5       36.29       41.69      1.95 o 
   5  15   5        5.91        8.26      1.95 o 
   6  15   5       23.96       25.38      1.95 o 
   7  15   5       19.97       17.29      2.51 o 
  -8  16   5       55.08       52.43      2.21 o 
  -7  16   5       11.09       11.00      1.83 o 
  -6  16   5        2.23        1.91      2.12 o 
  -5  16   5        2.47        5.03      2.04 o 
  -4  16   5        8.33        6.73      1.85 o 
  -3  16   5       25.46       25.91      2.01 o 
  -2  16   5       60.27       64.72      1.88 o 
  -1  16   5        7.69        8.90      1.88 o 
   0  16   5       39.79       37.43      1.93 o 
   1  16   5        6.58       10.93      1.87 o 
   2  16   5        4.86        5.03      1.86 o 
   3  16   5       30.71       28.42      2.17 o 
   4  16   5        7.83        8.18      1.98 o 
   5  16   5        0.01        2.89      1.89 o 
   6  16   5        0.02        2.01      2.36 o 
  -7  17   5        5.21        5.91      1.99 o 
  -6  17   5        7.90        7.10      2.14 o 
  -5  17   5        0.26       -0.95      2.20 o 
  -4  17   5        2.00        4.94      1.77 o 
  -3  17   5       15.53       11.09      1.94 o 
  -2  17   5        3.98        4.06      1.64 o 
  -1  17   5        4.38        8.43      1.96 o 
   0  17   5        8.47       10.53      1.94 o 
   1  17   5        3.62        5.06      2.10 o 
   2  17   5        6.60        7.02      2.07 o 
   3  17   5        1.56        3.15      1.70 o 
   4  17   5       33.85       34.02      2.03 o 
  -5  18   5        0.38        5.77      2.28 o 
  -4  18   5        0.97        1.11      1.95 o 
  -3  18   5       67.74       51.62      2.06 o 
  -2  18   5        0.36        0.44      1.88 o 
  -1  18   5       48.21       49.63      2.12 o 
   0  18   5        5.95        6.89      2.19 o 
   1  18   5        3.05        4.31      2.23 o 
   2  18   5        2.50        3.05      1.80 o 
 -14   0   6        0.08       -2.40      3.30 o 
 -13   0   6      435.36      450.38     40.90 o 
 -12   0   6      160.33      155.95     21.02 o 
 -11   0   6        4.27       -0.18      3.58 o 
 -10   0   6      426.97      437.11     11.55 o 
  -9   0   6      396.23      360.87     16.29 o 
  -8   0   6      964.92      980.71     35.06 o 
  -7   0   6      138.76      126.13     10.77 o 
  -6   0   6       16.21       21.63      3.87 o 
  -5   0   6     2250.06     2138.70     27.75 o 
  -4   0   6       63.21       28.40      4.09 o 
  -3   0   6      325.07      308.43      5.53 o 
  -2   0   6     1852.97     1766.18     23.80 o 
  -1   0   6        0.62       11.18      3.57 o 
   0   0   6      928.39      890.70      8.48 o 
   1   0   6      406.11      585.04     11.13 o 
   2   0   6      218.92      219.12      5.08 o 
   3   0   6     1638.74     1876.89    208.10 o 
   4   0   6      298.60      261.77      7.91 o 
   5   0   6      573.40      508.05     13.99 o 
   6   0   6       28.59       21.68      3.51 o 
   7   0   6      254.29      266.57     11.79 o 
   8   0   6       13.95       13.29      3.59 o 
   9   0   6      102.78      105.57      7.24 o 
  10   0   6        1.22        3.74      2.82 o 
  11   0   6      218.78      205.57     27.95 o 
  12   0   6        7.42        7.73      3.41 o 
 -14   1   6        3.41        6.89      1.99 o 
 -13   1   6        6.77        8.89      2.16 o 
 -12   1   6       24.95       28.28      2.29 o 
 -11   1   6        3.91        7.79      2.79 o 
 -10   1   6        0.04        1.18      2.35 o 
  -9   1   6        0.52        5.44      2.02 o 
  -8   1   6       32.08       40.79      2.14 o 
  -7   1   6      316.20      313.68      5.18 o 
  -6   1   6       44.95       38.30      2.56 o 
  -5   1   6       93.92       66.40      2.57 o 
  -4   1   6      310.04      293.39      3.46 o 
  -3   1   6      135.11      119.92      3.23 o 
  -2   1   6      145.05      133.12      3.37 o 
  -1   1   6        6.13        7.84      2.35 o 
   0   1   6       14.75       12.81      2.50 o 
   1   1   6      555.31      651.59      6.17 o 
   2   1   6       49.22       63.04      2.34 o 
   3   1   6      486.55      555.54     14.82 o 
   4   1   6       13.29       14.67      2.12 o 
   5   1   6       68.07       83.10      4.29 o 
   6   1   6      310.29      311.40      6.66 o 
   7   1   6        1.41        1.15      2.03 o 
   8   1   6      100.71       98.39      2.52 o 
   9   1   6      253.44      224.68      5.14 o 
  10   1   6       23.47       26.11      3.41 o 
  11   1   6        0.05        2.05      2.30 o 
 -14   2   6       14.44       14.45      2.60 o 
 -13   2   6      397.41      414.19     17.95 o 
 -12   2   6       85.70       88.75      4.25 o 
 -11   2   6       26.22       35.34      2.42 o 
 -10   2   6       64.61       51.86      2.35 o 
  -9   2   6      858.44      796.34     21.61 o 
  -8   2   6       70.28       71.64      2.13 o 
  -7   2   6        1.97        5.15      2.31 o 
  -6   2   6      387.44      347.10      5.41 o 
  -5   2   6       95.65       78.35      2.55 o 
  -4   2   6     1850.98     1649.35     10.23 o 
  -3   2   6      108.51       94.91      2.61 o 
  -2   2   6      109.58      137.61      3.18 o 
  -1   2   6      883.25      863.93      7.22 o 
   0   2   6     3682.70     3636.64     28.07 o 
   1   2   6      331.44      260.21     14.88 o 
   2   2   6        8.47        2.37      1.97 o 
   3   2   6     1349.59     1373.53     23.16 o 
   4   2   6      939.11      900.64     14.82 o 
   5   2   6      852.69      804.98     22.74 o 
   6   2   6      192.84      187.46      4.48 o 
   7   2   6      413.31      409.32     13.29 o 
   8   2   6      175.39      167.70      8.15 o 
   9   2   6       28.31       29.94      2.27 o 
  10   2   6        1.49        3.89      2.14 o 
  11   2   6      108.11      106.65      7.99 o 
 -14   3   6        4.64        4.36      2.29 o 
 -13   3   6        0.03        2.74      2.23 o 
 -12   3   6       16.11       23.17      2.28 o 
 -11   3   6      226.54      233.08      5.67 o 
 -10   3   6      305.99      311.36      6.50 o 
  -9   3   6        6.80        6.88      2.39 o 
  -8   3   6      166.90      168.84      2.89 o 
  -7   3   6       43.64       54.81      2.31 o 
  -6   3   6      229.02      237.78      5.44 o 
  -5   3   6      672.99      660.35      9.74 o 
  -4   3   6      532.39      572.02      4.76 o 
  -3   3   6      106.21       94.98      2.36 o 
  -2   3   6       91.07      100.17      2.42 o 
  -1   3   6       32.60       14.96      2.28 o 
   0   3   6      300.45      255.27      3.49 o 
   1   3   6       23.25       40.23      2.28 o 
   2   3   6     1608.88     1637.32     18.39 o 
   3   3   6      364.89      352.53      7.71 o 
   4   3   6      294.56      300.54      6.59 o 
   5   3   6      436.47      432.15     16.11 o 
   6   3   6      124.25      109.84      3.49 o 
   7   3   6      548.71      543.52     23.26 o 
   8   3   6        4.50        5.66      1.80 o 
   9   3   6        3.59        5.54      1.86 o 
  10   3   6       46.90       47.77      2.38 o 
  11   3   6       55.19       52.38      5.59 o 
 -14   4   6        1.79        4.19      2.52 o 
 -13   4   6      135.15      132.19      5.27 o 
 -12   4   6       47.03       41.09      3.55 o 
 -11   4   6        7.39        8.98      2.39 o 
 -10   4   6       10.71       10.55      2.00 o 
  -9   4   6      322.86      313.97      5.46 o 
  -8   4   6       74.20       78.95      2.44 o 
  -7   4   6        0.52        3.16      2.26 o 
  -6   4   6      555.07      499.63      6.69 o 
  -5   4   6      152.37      136.32      2.78 o 
  -4   4   6      780.34      723.64      9.26 o 
  -3   4   6      260.41      262.24      3.14 o 
  -2   4   6      764.70      712.89      7.74 o 
  -1   4   6      924.24      982.19     15.73 o 
   0   4   6       98.84      103.34      2.50 o 
   1   4   6      592.44      657.31     11.19 o 
   2   4   6      210.04      216.37      4.12 o 
   3   4   6     1988.65     2092.07     40.18 o 
   4   4   6       14.28       13.87      2.15 o 
   5   4   6      324.94      351.82      5.92 o 
   6   4   6        1.39        3.12      1.74 o 
   7   4   6       14.69       19.61      2.02 o 
   8   4   6       85.52       76.97      2.81 o 
   9   4   6       58.49       51.01      3.88 o 
  10   4   6        0.21        2.67      2.17 o 
  11   4   6      164.51      158.65     11.31 o 
 -14   5   6        6.46        5.35      2.64 o 
 -13   5   6        3.72        2.43      2.33 o 
 -12   5   6       81.78       82.45      2.38 o 
 -11   5   6       23.99       36.15      4.37 o 
 -10   5   6        9.23        9.72      1.93 o 
  -9   5   6        0.57        1.46      2.12 o 
  -8   5   6       84.87       78.81      2.73 o 
  -7   5   6      522.40      484.99      8.76 o 
  -6   5   6      346.52      349.19      6.92 o 
  -5   5   6       31.52       27.52      2.30 o 
  -4   5   6       32.49       20.70      2.48 o 
  -3   5   6      128.17      145.47      3.11 o 
  -2   5   6     1186.06     1195.64     22.04 o 
  -1   5   6     1380.04     1456.25     12.63 o 
   0   5   6     2642.14     2608.39     31.58 o 
   1   5   6      585.27      632.32      9.50 o 
   2   5   6     1266.26     1283.78     16.61 o 
   3   5   6       71.50       72.88      2.22 o 
   4   5   6       90.29       89.17      2.29 o 
   5   5   6      179.62      191.87      6.84 o 
   6   5   6       74.50       81.64      3.65 o 
   7   5   6        1.36        2.02      1.84 o 
   8   5   6        0.02        1.45      2.29 o 
   9   5   6      101.86      100.60      5.26 o 
  10   5   6       11.25       10.34      2.63 o 
  11   5   6       49.76       50.85      2.40 o 
 -13   6   6       47.31       50.51      2.69 o 
 -12   6   6        0.68        1.93      2.11 o 
 -11   6   6        3.24        3.86      2.28 o 
 -10   6   6       14.21       15.65      2.28 o 
  -9   6   6       49.03       45.50      2.25 o 
  -8   6   6      117.97      125.96      3.32 o 
  -7   6   6       21.25       13.53      1.87 o 
  -6   6   6      252.71      275.49      3.44 o 
  -5   6   6      172.83      186.75      2.80 o 
  -4   6   6       97.10       86.62      2.42 o 
  -3   6   6        0.15        1.23      1.98 o 
  -2   6   6      281.49      250.50      3.15 o 
  -1   6   6       88.51       74.83      2.36 o 
   0   6   6      512.29      525.76      7.08 o 
   1   6   6        3.19        3.27      1.91 o 
   2   6   6       16.03       11.07      2.00 o 
   3   6   6      746.86      767.10     13.04 o 
   4   6   6        3.02        2.36      1.72 o 
   5   6   6      372.16      353.99     11.43 o 
   6   6   6      377.76      392.50      8.88 o 
   7   6   6       76.04       80.01      5.27 o 
   8   6   6        7.47        5.46      2.32 o 
   9   6   6       12.83       11.55      2.09 o 
  10   6   6        5.61       11.59      2.33 o 
  11   6   6       31.71       31.97      2.85 o 
 -13   7   6        9.03       10.21      2.08 o 
 -12   7   6       30.59       30.53      2.25 o 
 -11   7   6      203.05      210.35      8.84 o 
 -10   7   6      133.40      141.87      6.40 o 
  -9   7   6        3.67        8.64      1.96 o 
  -8   7   6      187.02      167.86      3.44 o 
  -7   7   6      411.22      374.21      6.26 o 
  -6   7   6      573.27      545.04     11.75 o 
  -5   7   6        2.00        4.05      2.04 o 
  -4   7   6      362.35      320.86      5.70 o 
  -3   7   6       12.42       14.42      2.01 o 
  -2   7   6      238.99      200.67      3.15 o 
  -1   7   6      578.52      598.62      3.94 o 
   0   7   6        3.31        2.90      1.94 o 
   1   7   6      502.56      486.20      6.91 o 
   2   7   6      975.39      989.48     10.41 o 
   3   7   6      203.76      190.77      4.21 o 
   4   7   6      134.71      136.43      4.35 o 
   5   7   6       84.96       91.19      4.23 o 
   6   7   6        3.34        7.11      2.53 o 
   7   7   6        6.14        2.50      2.26 o 
   8   7   6        0.01        2.60      1.93 o 
   9   7   6      234.29      213.56      5.87 o 
  10   7   6       33.23       32.84      2.47 o 
 -13   8   6        4.05        3.92      2.13 o 
 -12   8   6        7.06        8.94      1.98 o 
 -11   8   6       15.32       13.89      2.21 o 
 -10   8   6        0.34        1.65      1.91 o 
  -9   8   6       10.04       11.04      1.95 o 
  -8   8   6        7.43        7.22      2.00 o 
  -7   8   6        2.76        3.81      2.16 o 
  -6   8   6       42.19       46.77      2.31 o 
  -5   8   6      158.53      160.89      3.02 o 
  -4   8   6      253.81      230.09      4.67 o 
  -3   8   6       17.37       16.21      1.85 o 
  -2   8   6      205.38      181.49      2.26 o 
  -1   8   6       72.27       66.20      2.29 o 
   0   8   6       45.53       42.24      1.89 o 
   1   8   6      234.90      223.34      5.66 o 
   2   8   6      287.50      316.58      6.14 o 
   3   8   6       39.98       43.13      2.47 o 
   4   8   6       17.20       20.02      2.41 o 
   5   8   6       30.41       38.03      3.88 o 
   6   8   6        0.25        3.40      2.12 o 
   7   8   6        5.22        8.50      2.42 o 
   8   8   6        5.43        3.38      2.06 o 
   9   8   6        0.00        1.55      2.39 o 
  10   8   6       18.33       21.06      3.31 o 
 -12   9   6        6.39        8.17      2.38 o 
 -11   9   6      129.37      136.98      7.91 o 
 -10   9   6       10.64       14.42      1.98 o 
  -9   9   6       16.74       15.72      1.94 o 
  -8   9   6      195.38      189.77      7.15 o 
  -7   9   6      272.60      276.63      7.73 o 
  -6   9   6      102.54       98.45      2.52 o 
  -5   9   6      154.97      141.23      2.51 o 
  -4   9   6        0.05        2.83      2.00 o 
  -3   9   6      165.04      149.40      2.46 o 
  -2   9   6      147.07      154.79      2.71 o 
  -1   9   6       15.01       15.93      1.78 o 
   0   9   6      349.30      293.71     10.30 o 
   1   9   6        0.04        0.25      2.05 o 
   2   9   6     1591.07     1664.40    118.03 o 
   3   9   6        0.73        2.68      1.77 o 
   4   9   6      374.43      378.60     10.66 o 
   5   9   6       40.27       49.87      2.47 o 
   6   9   6       18.91       21.98      1.96 o 
   7   9   6       35.84       34.07      2.25 o 
   8   9   6       12.44        9.42      1.70 o 
   9   9   6      124.07      129.37      7.48 o 
  10   9   6        0.01       -1.20      2.60 o 
 -12  10   6        7.27        9.98      2.17 o 
 -11  10   6        2.71        3.43      2.08 o 
 -10  10   6       94.55       97.35      4.40 o 
  -9  10   6       16.87       14.80      2.22 o 
  -8  10   6       94.53       90.67      2.65 o 
  -7  10   6      216.44      224.11      3.21 o 
  -6  10   6        0.28        4.43      2.23 o 
  -5  10   6       63.78       58.55      3.03 o 
  -4  10   6       96.87      102.18      2.41 o 
  -3  10   6      174.36      175.86      2.58 o 
  -2  10   6       50.76       54.72      2.08 o 
  -1  10   6        0.06        1.17      2.04 o 
   0  10   6      211.04      209.79      5.16 o 
   1  10   6       25.28       22.39      3.14 o 
   2  10   6        4.73        8.65      1.65 o 
   3  10   6       55.23       53.03      1.87 o 
   4  10   6        5.19        3.79      1.73 o 
   5  10   6        1.36        0.03      2.26 o 
   6  10   6        0.01        1.02      1.90 o 
   7  10   6        5.42        9.54      2.07 o 
   8  10   6       48.51       43.27      3.25 o 
   9  10   6        1.57        1.40      2.42 o 
 -12  11   6       20.75       22.10      2.41 o 
 -11  11   6       20.58       21.27      2.09 o 
 -10  11   6        4.03        8.80      2.23 o 
  -9  11   6       16.45       17.22      1.96 o 
  -8  11   6       33.90       31.30      2.30 o 
  -7  11   6       98.47      103.33      4.20 o 
  -6  11   6       49.59       48.43      1.96 o 
  -5  11   6       10.56       11.97      2.00 o 
  -4  11   6      277.94      271.02      2.57 o 
  -3  11   6        0.22        0.90      1.97 o 
  -2  11   6      276.56      259.24      2.71 o 
  -1  11   6        0.04        0.83      1.96 o 
   0  11   6        2.94        4.40      1.88 o 
   1  11   6       78.45       77.39      2.08 o 
   2  11   6       73.32       82.01      2.90 o 
   3  11   6       22.26       22.72      1.80 o 
   4  11   6       22.24       21.26      2.02 o 
   5  11   6      277.62      288.52     14.48 o 
   6  11   6        1.16        3.09      1.82 o 
   7  11   6        3.27        8.28      2.07 o 
   8  11   6        0.59        2.44      2.24 o 
   9  11   6       38.36       33.27      3.30 o 
 -11  12   6        3.62        1.73      2.28 o 
 -10  12   6       60.34       55.52      2.19 o 
  -9  12   6        8.76        6.71      2.29 o 
  -8  12   6        0.85        0.82      2.08 o 
  -7  12   6       38.71       40.21      2.29 o 
  -6  12   6      261.74      261.37      6.13 o 
  -5  12   6      173.29      164.51      2.45 o 
  -4  12   6       44.50       41.31      1.90 o 
  -3  12   6       80.38       83.56      2.39 o 
  -2  12   6      150.37      130.86      2.59 o 
  -1  12   6       92.40       91.65      2.04 o 
   0  12   6       25.11       29.34      1.90 o 
   1  12   6      219.23      210.73      5.10 o 
   2  12   6        9.73        9.62      1.73 o 
   3  12   6       85.77       94.68      3.16 o 
   4  12   6       49.38       57.80      2.29 o 
   5  12   6        0.43       -0.20      1.96 o 
   6  12   6       22.21       24.14      2.09 o 
   7  12   6       46.37       48.67      2.70 o 
   8  12   6        1.07        2.48      2.38 o 
 -10  13   6       34.65       32.69      2.54 o 
  -9  13   6        0.01        2.87      2.61 o 
  -8  13   6        0.29        0.77      2.31 o 
  -7  13   6       11.93       15.07      1.83 o 
  -6  13   6      113.18      107.46      3.46 o 
  -5  13   6      155.31      151.47      3.81 o 
  -4  13   6       37.17       40.15      2.36 o 
  -3  13   6       46.69       46.05      2.32 o 
  -2  13   6      213.39      224.65      4.79 o 
  -1  13   6      171.55      179.89      4.71 o 
   0  13   6      395.95      378.90      8.46 o 
   1  13   6       95.20      101.69      2.89 o 
   2  13   6      180.81      185.69      4.10 o 
   3  13   6       69.32       70.38      2.67 o 
   4  13   6        0.98        3.48      2.03 o 
   5  13   6        5.04        4.11      1.94 o 
   6  13   6        2.42        4.05      1.99 o 
   7  13   6       20.86       20.77      2.07 o 
   8  13   6        8.02        2.62      2.29 o 
  -9  14   6       34.88       32.97      2.59 o 
  -8  14   6       16.55       21.64      2.22 o 
  -7  14   6        0.08        2.73      2.31 o 
  -6  14   6        0.33        0.14      2.09 o 
  -5  14   6      133.80      143.36      2.57 o 
  -4  14   6        1.01        5.25      1.95 o 
  -3  14   6      102.61       88.92      2.11 o 
  -2  14   6      121.82      130.27      3.81 o 
  -1  14   6        7.99       11.93      2.21 o 
   0  14   6      207.18      201.69      4.80 o 
   1  14   6        7.06        9.00      1.82 o 
   2  14   6       41.12       40.87      1.88 o 
   3  14   6       13.75       16.92      1.99 o 
   4  14   6       48.64       49.67      1.98 o 
   5  14   6        0.69        3.65      1.73 o 
   6  14   6        3.21        6.74      2.29 o 
   7  14   6       13.59       12.26      1.95 o 
  -8  15   6        3.85        4.22      2.38 o 
  -7  15   6       22.47       21.09      2.60 o 
  -6  15   6       23.95       25.07      2.18 o 
  -5  15   6       19.59       20.45      2.00 o 
  -4  15   6        5.35        4.12      1.98 o 
  -3  15   6        9.53        9.66      2.25 o 
  -2  15   6        5.25        7.53      2.06 o 
  -1  15   6       87.65       88.36      2.63 o 
   0  15   6       51.42       55.23      2.44 o 
   1  15   6       27.82       23.22      1.81 o 
   2  15   6       72.79       73.83      2.39 o 
   3  15   6       54.77       58.72      2.17 o 
   4  15   6       15.40       16.20      1.82 o 
   5  15   6       14.89       17.64      2.05 o 
   6  15   6        0.09        0.35      1.97 o 
  -7  16   6        3.29        3.30      2.33 o 
  -6  16   6        4.40        7.84      2.35 o 
  -5  16   6       11.36       14.56      2.80 o 
  -4  16   6       39.54       42.21      3.03 o 
  -3  16   6        2.27        4.44      2.08 o 
  -2  16   6       38.22       32.16      1.95 o 
  -1  16   6        2.00        5.39      1.98 o 
   0  16   6       91.07       82.01      2.12 o 
   1  16   6        3.03        8.09      2.18 o 
   2  16   6        0.18        3.47      1.82 o 
   3  16   6       31.86       35.77      2.79 o 
   4  16   6        6.29        4.66      2.09 o 
   5  16   6        2.18        3.06      2.06 o 
  -6  17   6        3.03        6.17      2.36 o 
  -5  17   6        6.22        5.48      2.44 o 
  -4  17   6        2.81        3.04      2.00 o 
  -3  17   6       13.61       15.29      1.92 o 
  -2  17   6        0.43        0.88      1.78 o 
  -1  17   6       65.29       56.83      2.42 o 
   0  17   6        0.23        3.15      2.10 o 
   1  17   6       13.13       12.91      2.02 o 
   2  17   6        0.15        1.05      1.96 o 
   3  17   6       16.14       18.43      1.90 o 
  -3  18   6        0.73        3.64      1.98 o 
  -2  18   6        0.75        2.14      1.95 o 
  -1  18   6       67.73       58.31      2.67 o 
   0  18   6       73.63       72.50      3.47 o 
 -14   1   7       94.04       77.61      2.36 o 
 -13   1   7        0.53        3.80      2.16 o 
 -12   1   7      112.87      111.75      6.52 o 
 -11   1   7       46.70       48.11      2.71 o 
 -10   1   7      200.40      213.65      5.51 o 
  -9   1   7       81.29       93.34      2.94 o 
  -8   1   7      195.04      198.55      2.74 o 
  -7   1   7      290.40      280.76      5.34 o 
  -6   1   7     1075.59     1083.68      8.00 o 
  -5   1   7     2328.04     2334.63     25.47 o 
  -4   1   7     1058.15     1059.34     16.45 o 
  -3   1   7       61.63       67.00      2.71 o 
  -2   1   7        3.87        4.33      2.28 o 
  -1   1   7     2749.88     2692.89     22.96 o 
   0   1   7      558.98      566.91      8.45 o 
   1   1   7       25.59       20.48      2.46 o 
   2   1   7       41.86       47.02      2.24 o 
   3   1   7     1769.53     1765.99     47.04 o 
   4   1   7      435.70      424.84     14.40 o 
   5   1   7      496.57      444.58      6.68 o 
   6   1   7        7.21        4.89      2.03 o 
   7   1   7       20.30       25.53      2.57 o 
   8   1   7       47.11       56.64      2.74 o 
   9   1   7       15.66       14.00      2.20 o 
  10   1   7       54.59       46.56      3.20 o 
  11   1   7       35.84       28.54      2.21 o 
 -14   2   7        0.42       -1.15      2.37 o 
 -13   2   7       19.25       22.37      2.55 o 
 -12   2   7       46.38       45.58      2.55 o 
 -11   2   7       18.32       21.67      2.01 o 
 -10   2   7       58.57       58.52      2.22 o 
  -9   2   7      217.87      219.11      5.05 o 
  -8   2   7       43.85       59.00      2.35 o 
  -7   2   7        1.89        4.05      2.08 o 
  -6   2   7      251.46      249.96      3.08 o 
  -5   2   7      430.66      444.67      8.48 o 
  -4   2   7       78.95       79.99      3.06 o 
  -3   2   7      403.17      359.41      4.64 o 
  -2   2   7      214.62      198.77      3.00 o 
  -1   2   7      548.28      510.76      3.78 o 
   0   2   7       78.36       58.59      2.04 o 
   1   2   7      103.38      109.29      3.72 o 
   2   2   7      405.48      405.90      4.93 o 
   3   2   7      178.08      206.93      6.35 o 
   4   2   7      243.13      235.11     10.30 o 
   5   2   7       31.96       39.42      2.14 o 
   6   2   7       66.68       64.40      3.34 o 
   7   2   7       72.64       67.70      2.55 o 
   8   2   7      167.55      159.15      9.30 o 
   9   2   7        0.51        0.52      2.17 o 
  10   2   7        3.61        3.81      2.11 o 
  11   2   7       15.31       10.52      2.60 o 
 -14   3   7       35.19       27.80      2.35 o 
 -13   3   7        0.53        2.02      1.91 o 
 -12   3   7      162.74      165.89      3.49 o 
 -11   3   7        9.41        9.94      2.13 o 
 -10   3   7      439.61      412.38      7.63 o 
  -9   3   7       66.30       79.52      2.38 o 
  -8   3   7      526.45      508.42      8.09 o 
  -7   3   7      207.25      179.19      3.53 o 
  -6   3   7      499.10      460.25      6.42 o 
  -5   3   7     1920.99     1923.54     15.97 o 
  -4   3   7       28.38       21.82      2.20 o 
  -3   3   7        0.02        0.50      2.09 o 
  -2   3   7      203.27      188.85      3.72 o 
  -1   3   7      935.61      900.44     10.96 o 
   0   3   7       35.75       36.02      2.07 o 
   1   3   7      161.50      169.34      3.92 o 
   2   3   7        1.80        1.55      2.03 o 
   3   3   7     1536.32     1560.78     45.38 o 
   4   3   7      335.22      342.25      7.04 o 
   5   3   7      263.20      241.95      3.94 o 
   6   3   7       58.26       61.46      3.17 o 
   7   3   7      248.34      240.92      5.16 o 
   8   3   7       55.21       56.98      4.31 o 
   9   3   7        2.03        3.24      2.19 o 
  10   3   7       71.95       68.51      4.71 o 
  11   3   7       36.98       34.07      2.59 o 
 -14   4   7       30.92       27.19      2.79 o 
 -13   4   7        1.73        2.16      2.48 o 
 -12   4   7       56.40       55.72      2.97 o 
 -11   4   7        0.89        2.57      2.02 o 
 -10   4   7       64.06       73.28      3.28 o 
  -9   4   7       13.28       13.04      2.17 o 
  -8   4   7      453.17      440.08      7.26 o 
  -7   4   7      202.24      207.46      3.29 o 
  -6   4   7      563.64      527.06      5.04 o 
  -5   4   7      125.87      137.14      2.91 o 
  -4   4   7      127.11      142.79      2.76 o 
  -3   4   7     1072.42     1084.18     19.29 o 
  -2   4   7       66.12       64.92      5.05 o 
  -1   4   7      116.63      119.61      3.16 o 
   0   4   7       12.68       16.66      1.97 o 
   1   4   7      271.26      233.82      4.49 o 
   2   4   7      138.54      145.12      2.47 o 
   3   4   7      254.96      215.97      5.40 o 
   4   4   7      272.53      279.96     10.52 o 
   5   4   7       39.17       43.40      2.27 o 
   6   4   7      854.86      860.86     27.61 o 
   7   4   7        0.01        0.30      1.98 o 
   8   4   7       23.29       21.51      2.21 o 
   9   4   7       95.54       85.13      6.33 o 
  10   4   7       82.38       77.33      6.21 o 
 -13   5   7        0.44        2.89      2.20 o 
 -12   5   7       81.48       79.83      4.81 o 
 -11   5   7       36.20       40.00      2.39 o 
 -10   5   7        4.93        3.39      2.18 o 
  -9   5   7       89.94       76.49      3.21 o 
  -8   5   7        1.01        3.54      2.20 o 
  -7   5   7       75.87       55.90      2.46 o 
  -6   5   7       33.37       26.71      2.48 o 
  -5   5   7        3.42        3.80      2.51 o 
  -4   5   7      444.68      423.68      5.61 o 
  -3   5   7        3.08        8.69      2.46 o 
  -2   5   7       42.12       44.93      2.37 o 
  -1   5   7      117.81      109.51      2.28 o 
   0   5   7      156.39      177.77      2.67 o 
   1   5   7        0.19        0.53      1.89 o 
   2   5   7       29.11       28.73      2.17 o 
   3   5   7      237.30      241.69      7.27 o 
   4   5   7       45.10       46.44      2.94 o 
   5   5   7      119.50      120.02      5.84 o 
   6   5   7        7.09        9.50      1.87 o 
   7   5   7        0.18        2.60      2.25 o 
   8   5   7       37.74       36.80      2.20 o 
   9   5   7        4.85        9.24      2.25 o 
  10   5   7        0.29        1.39      2.14 o 
 -13   6   7        0.29        3.83      2.49 o 
 -12   6   7       30.04       33.93      2.43 o 
 -11   6   7        2.56        3.79      2.13 o 
 -10   6   7      227.90      230.21      4.11 o 
  -9   6   7       58.58       60.90      2.05 o 
  -8   6   7      510.81      491.96     11.26 o 
  -7   6   7      438.73      444.05      4.04 o 
  -6   6   7      665.56      653.11     12.42 o 
  -5   6   7       13.07       14.87      2.31 o 
  -4   6   7      220.64      198.26      6.04 o 
  -3   6   7      617.60      615.78      6.48 o 
  -2   6   7      331.36      315.13      5.88 o 
  -1   6   7       51.35       36.05      2.20 o 
   0   6   7      291.96      322.68      4.30 o 
   1   6   7      488.71      488.69      4.81 o 
   2   6   7       51.13       53.02      2.02 o 
   3   6   7      154.33      161.54      2.58 o 
   4   6   7      149.53      159.20      6.46 o 
   5   6   7       16.10       16.37      1.86 o 
   6   6   7       18.66       18.25      2.74 o 
   7   6   7       83.92       71.61      2.15 o 
   8   6   7       19.45       18.26      3.04 o 
   9   6   7       72.90       65.11      3.47 o 
  10   6   7       38.74       46.17      2.49 o 
 -13   7   7       18.29       17.66      2.44 o 
 -12   7   7       45.93       47.37      2.33 o 
 -11   7   7       16.71       16.65      2.07 o 
 -10   7   7        7.46        8.19      2.04 o 
  -9   7   7       36.25       38.26      2.37 o 
  -8   7   7      132.69      125.30      2.49 o 
  -7   7   7      244.33      243.03      3.73 o 
  -6   7   7      494.55      490.57      5.93 o 
  -5   7   7       56.62       56.54      2.29 o 
  -4   7   7       24.40       24.95      2.18 o 
  -3   7   7       57.56       64.55      2.43 o 
  -2   7   7      515.04      557.72      6.85 o 
  -1   7   7      190.61      192.36      4.32 o 
   0   7   7      172.03      166.82      3.20 o 
   1   7   7        2.12        2.69      1.79 o 
   2   7   7       10.24        8.33      2.03 o 
   3   7   7       34.95       43.26      2.07 o 
   4   7   7       12.10       11.87      1.91 o 
   5   7   7       20.39       24.63      2.22 o 
   6   7   7       12.01       17.10      2.47 o 
   7   7   7       67.08       62.11      2.43 o 
   8   7   7        0.05       -0.61      1.92 o 
   9   7   7       13.21       16.59      2.32 o 
  10   7   7        2.80        5.96      1.97 o 
 -12   8   7      119.54      115.44      6.15 o 
 -11   8   7       29.67       33.94      2.50 o 
 -10   8   7       26.26       29.72      2.40 o 
  -9   8   7        1.53        1.12      2.11 o 
  -8   8   7      465.43      463.52     10.16 o 
  -7   8   7       25.12       33.97      2.72 o 
  -6   8   7      841.16      805.31     19.51 o 
  -5   8   7       18.94       19.35      2.25 o 
  -4   8   7      152.82      140.57      4.01 o 
  -3   8   7      588.27      614.66      5.94 o 
  -2   8   7      623.72      627.71      8.25 o 
  -1   8   7      143.40      160.73      2.44 o 
   0   8   7      363.40      355.10      7.20 o 
   1   8   7      997.89     1007.09     20.18 o 
   2   8   7      142.59      130.29      2.68 o 
   3   8   7      523.46      508.80     15.36 o 
   4   8   7       51.59       54.35      2.10 o 
   5   8   7      309.84      330.38      9.69 o 
   6   8   7      292.21      302.17     17.61 o 
   7   8   7       19.92       28.13      3.56 o 
   8   8   7        0.81        1.40      1.98 o 
   9   8   7       74.99       76.67      3.81 o 
 -12   9   7        3.16        3.70      2.56 o 
 -11   9   7        3.99        4.18      2.21 o 
 -10   9   7       11.36        7.72      2.39 o 
  -9   9   7        2.82        5.83      2.20 o 
  -8   9   7      191.61      201.67      3.89 o 
  -7   9   7        2.97        4.54      2.37 o 
  -6   9   7       17.53       13.62      2.27 o 
  -5   9   7       20.38       18.30      2.02 o 
  -4   9   7       15.91       19.49      2.03 o 
  -3   9   7      170.72      154.00      3.21 o 
  -2   9   7        0.37        1.40      2.15 o 
  -1   9   7      383.74      385.87      3.30 o 
   0   9   7        7.92        9.73      1.91 o 
   1   9   7      195.63      191.39      3.22 o 
   2   9   7      347.29      324.28      5.50 o 
   3   9   7      182.09      189.34      6.27 o 
   4   9   7        9.40       11.89      2.18 o 
   5   9   7        8.88        8.80      2.09 o 
   6   9   7       43.21       37.34      2.01 o 
   7   9   7       42.91       38.08      2.14 o 
   8   9   7        6.96        5.35      1.97 o 
   9   9   7       33.87       30.93      2.19 o 
 -12  10   7       11.48        8.86      2.51 o 
 -11  10   7        1.28        1.92      2.19 o 
 -10  10   7       37.47       37.21      2.21 o 
  -9  10   7        8.80       12.61      2.16 o 
  -8  10   7      305.00      315.99      9.28 o 
  -7  10   7       20.40       28.09      2.50 o 
  -6  10   7      284.30      282.39      5.90 o 
  -5  10   7       27.76       30.55      2.17 o 
  -4  10   7      182.96      179.27      2.69 o 
  -3  10   7       48.39       53.81      2.06 o 
  -2  10   7       81.48       80.10      2.39 o 
  -1  10   7      220.58      191.27      3.01 o 
   0  10   7      257.92      260.65      5.74 o 
   1  10   7      506.43      503.91     12.12 o 
   2  10   7        0.34        3.59      1.75 o 
   3  10   7      114.95      112.61      4.55 o 
   4  10   7       48.59       52.39      2.59 o 
   5  10   7       29.56       30.70      2.25 o 
   6  10   7       41.26       48.63      2.22 o 
   7  10   7        0.46        2.73      2.06 o 
   8  10   7        4.21        5.46      2.00 o 
 -11  11   7        5.32        5.23      2.07 o 
 -10  11   7       24.98       30.32      2.70 o 
  -9  11   7        7.61        6.95      2.28 o 
  -8  11   7      145.02      156.93      2.96 o 
  -7  11   7       99.85      101.01      3.69 o 
  -6  11   7      102.78      107.98      2.49 o 
  -5  11   7        2.51        2.54      2.01 o 
  -4  11   7      246.11      239.89      5.05 o 
  -3  11   7        0.36        2.17      1.78 o 
  -2  11   7       17.76       15.82      1.83 o 
  -1  11   7        1.14        2.03      2.00 o 
   0  11   7      363.97      345.11      7.42 o 
   1  11   7        1.15        1.27      1.98 o 
   2  11   7       52.09       52.36      2.08 o 
   3  11   7       89.40       89.08      4.04 o 
   4  11   7        7.42        8.79      1.89 o 
   5  11   7       49.97       47.53      2.21 o 
   6  11   7        5.44       10.27      2.23 o 
   7  11   7        0.05        1.10      2.29 o 
   8  11   7        1.22        0.78      1.94 o 
 -10  12   7       56.13       55.89      5.23 o 
  -9  12   7       57.62       55.83      2.98 o 
  -8  12   7       40.20       37.65      2.55 o 
  -7  12   7        9.29       10.22      2.09 o 
  -6  12   7      112.26      108.42      2.71 o 
  -5  12   7        8.52       10.44      2.23 o 
  -4  12   7        1.50        3.35      2.18 o 
  -3  12   7      338.15      340.86      8.36 o 
  -2  12   7       44.06       44.26      2.02 o 
  -1  12   7        3.78        5.49      2.19 o 
   0  12   7        8.62       11.72      1.91 o 
   1  12   7        6.12        5.32      2.10 o 
   2  12   7       61.52       62.74      2.50 o 
   3  12   7        1.06        0.73      2.00 o 
   4  12   7        0.34        2.98      2.18 o 
   5  12   7       17.66       21.47      2.28 o 
   6  12   7       27.64       27.16      2.18 o 
   7  12   7        0.27        1.26      1.88 o 
 -10  13   7        5.39        5.11      2.48 o 
  -9  13   7       11.25       15.83      2.89 o 
  -8  13   7       41.80       40.84      2.45 o 
  -7  13   7       21.60       19.76      2.06 o 
  -6  13   7       36.92       38.28      2.53 o 
  -5  13   7        1.09        4.51      2.21 o 
  -4  13   7      132.97      146.84      3.38 o 
  -3  13   7        4.24        7.38      2.26 o 
  -2  13   7        0.03        0.49      1.85 o 
  -1  13   7       77.48       77.64      2.19 o 
   0  13   7       29.18       33.34      2.32 o 
   1  13   7       37.46       34.67      2.29 o 
   2  13   7       32.40       31.34      2.15 o 
   3  13   7       16.87       20.09      1.85 o 
   4  13   7        9.00        5.26      1.76 o 
   5  13   7       25.58       23.55      2.49 o 
   6  13   7       20.47       14.68      2.69 o 
  -9  14   7       17.94       13.78      2.33 o 
  -8  14   7       50.91       57.26      2.76 o 
  -7  14   7       10.47       12.36      2.21 o 
  -6  14   7        6.51        3.91      2.32 o 
  -5  14   7        3.38        5.14      2.11 o 
  -4  14   7        7.29        7.27      1.97 o 
  -3  14   7        0.41        4.12      2.05 o 
  -2  14   7        5.08        5.71      1.83 o 
  -1  14   7        0.29        2.23      2.30 o 
   0  14   7       11.75       11.15      1.97 o 
   1  14   7       31.47       36.43      2.12 o 
   2  14   7       34.86       37.21      2.18 o 
   3  14   7       11.58        9.68      1.91 o 
   4  14   7        1.15        5.70      2.39 o 
   5  14   7        9.23        8.27      2.01 o 
   6  14   7       41.80       40.38      2.14 o 
  -8  15   7        1.08        1.37      2.42 o 
  -7  15   7        5.48        5.15      2.42 o 
  -6  15   7       36.42       33.30      2.24 o 
  -5  15   7       52.06       42.59      2.63 o 
  -4  15   7       44.29       45.02      2.14 o 
  -3  15   7        1.20        1.67      1.91 o 
  -2  15   7       13.48       13.73      2.17 o 
  -1  15   7       18.83       20.03      2.29 o 
   0  15   7        5.67        4.54      2.18 o 
   1  15   7       17.05       22.25      2.20 o 
   2  15   7       12.42       10.21      1.86 o 
   3  15   7       42.35       44.00      3.06 o 
   4  15   7        1.72        6.54      2.02 o 
  -6  16   7        9.23        6.38      2.09 o 
  -5  16   7       10.55        9.23      2.25 o 
  -4  16   7       10.76        6.64      1.85 o 
  -3  16   7        6.44       12.19      1.98 o 
  -2  16   7       30.51       29.45      2.21 o 
  -1  16   7        0.04        0.65      2.26 o 
   0  16   7       27.54       19.76      1.99 o 
   1  16   7        1.47        3.89      2.35 o 
   2  16   7       11.77       13.81      2.09 o 
   3  16   7        1.79        0.04      1.85 o 
  -4  17   7        1.49        3.32      2.24 o 
  -3  17   7        0.37        6.33      2.04 o 
  -2  17   7       27.04       23.47      1.93 o 
  -1  17   7       41.48       45.91      2.60 o 
   0  17   7        5.94        6.69      2.03 o 
   1  17   7        0.05       -0.35      2.09 o 
 -13   0   8       85.05       76.11      3.75 o 
 -12   0   8       77.50       71.34      3.96 o 
 -11   0   8      202.61      191.72      6.38 o 
 -10   0   8      215.66      207.55     10.57 o 
  -9   0   8      100.67      103.41      3.58 o 
  -8   0   8       57.65       45.69      3.45 o 
  -7   0   8      336.05      308.91      6.63 o 
  -6   0   8      309.66      271.44      4.86 o 
  -5   0   8     4838.45     4814.95     36.08 o 
  -4   0   8      140.74      148.32      4.34 o 
  -3   0   8      865.28      784.49     13.67 o 
  -2   0   8      514.20      440.05     17.28 o 
  -1   0   8      236.26      214.59      4.74 o 
   0   0   8       39.22       30.93      3.70 o 
   1   0   8       98.11       74.58      3.39 o 
   2   0   8      251.98      268.79     11.29 o 
   3   0   8      705.01      720.42     10.95 o 
   4   0   8     1258.57     1191.64      8.58 o 
   5   0   8       29.89       29.49      3.02 o 
   6   0   8       33.59       33.87      3.59 o 
   7   0   8       16.25       12.55      3.70 o 
   8   0   8      118.32      102.62      7.49 o 
   9   0   8        0.59        4.69      3.79 o 
  10   0   8        4.27        3.62      3.04 o 
 -13   1   8        0.06        2.26      2.19 o 
 -12   1   8        0.26        1.11      2.27 o 
 -11   1   8        5.19        6.97      2.26 o 
 -10   1   8       72.84       67.93      2.73 o 
  -9   1   8       17.16       12.20      2.18 o 
  -8   1   8       86.10       87.97      2.43 o 
  -7   1   8      180.32      184.94      2.77 o 
  -6   1   8       13.71       17.10      2.72 o 
  -5   1   8       24.46       27.68      2.80 o 
  -4   1   8       25.38       28.16      2.82 o 
  -3   1   8       36.39       39.32      2.70 o 
  -2   1   8       19.74       14.83      2.67 o 
  -1   1   8      373.20      344.65      4.84 o 
   0   1   8      213.99      221.42      2.87 o 
   1   1   8       95.73       99.19      2.90 o 
   2   1   8      192.50      194.30      6.91 o 
   3   1   8      220.45      224.19      5.50 o 
   4   1   8        0.64        2.19      2.24 o 
   5   1   8       15.49       11.22      1.79 o 
   6   1   8       43.62       42.36      2.24 o 
   7   1   8       27.11       29.41      2.65 o 
   8   1   8       18.23       14.04      2.03 o 
   9   1   8        6.63        5.98      2.09 o 
  10   1   8       17.40       15.75      2.07 o 
 -13   2   8       94.83       85.71      4.41 o 
 -12   2   8       14.72       18.21      2.52 o 
 -11   2   8       63.31       60.73      2.63 o 
 -10   2   8       24.77       22.28      2.15 o 
  -9   2   8      309.86      322.77      7.41 o 
  -8   2   8       25.44       23.54      2.11 o 
  -7   2   8      195.38      194.18      2.87 o 
  -6   2   8      221.31      208.71      3.29 o 
  -5   2   8     1656.49     1633.81      6.32 o 
  -4   2   8      136.59      121.26      2.86 o 
  -3   2   8       57.53       52.58      2.86 o 
  -2   2   8       74.47       68.11      2.94 o 
  -1   2   8     1043.64     1072.93     10.35 o 
   0   2   8      188.07      184.81      2.68 o 
   1   2   8       10.51       20.77      2.42 o 
   2   2   8      665.55      682.89     19.89 o 
   3   2   8       71.99       84.41      2.62 o 
   4   2   8      180.11      185.18      6.36 o 
   5   2   8      108.89      101.17      2.15 o 
   6   2   8       11.47       13.19      1.95 o 
   7   2   8       10.67       12.00      1.98 o 
   8   2   8      107.91      108.21      2.55 o 
   9   2   8        0.45        1.12      2.01 o 
  10   2   8       93.71       89.42      3.37 o 
 -13   3   8        5.76        7.18      2.22 o 
 -12   3   8        4.83        5.36      2.31 o 
 -11   3   8       33.47       34.66      2.14 o 
 -10   3   8        5.03        5.46      2.24 o 
  -9   3   8        0.58        2.88      2.39 o 
  -8   3   8      261.64      257.76      5.87 o 
  -7   3   8      568.45      574.90      6.46 o 
  -6   3   8      579.62      565.66      8.99 o 
  -5   3   8      650.08      619.11      5.18 o 
  -4   3   8       76.82       73.66      3.06 o 
  -3   3   8      650.41      627.72     10.65 o 
  -2   3   8       65.86       67.97      2.72 o 
  -1   3   8       24.38       24.32      2.45 o 
   0   3   8      663.40      631.38     11.66 o 
   1   3   8      112.44      115.62      2.68 o 
   2   3   8       64.31       64.57      2.14 o 
   3   3   8      313.63      310.38      8.98 o 
   4   3   8       45.12       48.30      2.40 o 
   5   3   8       60.91       53.21      2.25 o 
   6   3   8        0.14        2.70      2.08 o 
   7   3   8       82.95       81.39      3.77 o 
   8   3   8        2.33        2.11      1.88 o 
   9   3   8        0.35        1.02      1.94 o 
  10   3   8       34.34       34.66      2.52 o 
 -13   4   8       41.43       42.79      2.51 o 
 -12   4   8        0.14        0.89      2.09 o 
 -11   4   8        2.08        2.53      2.06 o 
 -10   4   8       65.35       66.25      3.72 o 
  -9   4   8      304.89      322.55      4.33 o 
  -8   4   8        1.19        2.75      1.92 o 
  -7   4   8       10.44       11.04      2.35 o 
  -6   4   8        1.26        1.78      2.26 o 
  -5   4   8     1644.84     1721.40      8.67 o 
  -4   4   8      279.50      260.69      5.04 o 
  -3   4   8       70.67       66.62      2.57 o 
  -2   4   8        4.41        5.42      2.47 o 
  -1   4   8      394.06      415.67      8.92 o 
   0   4   8      186.86      192.19      2.56 o 
   1   4   8       42.51       52.55      2.24 o 
   2   4   8       39.74       47.47      2.09 o 
   3   4   8      332.84      338.50     10.34 o 
   4   4   8      319.36      325.56     16.24 o 
   5   4   8       16.79       20.84      2.40 o 
   6   4   8       75.12       82.45      2.42 o 
   7   4   8       10.22       11.82      2.06 o 
   8   4   8       11.70       11.36      2.26 o 
   9   4   8        0.04        4.66      2.50 o 
 -13   5   8        3.24        1.84      2.23 o 
 -12   5   8       36.07       38.61      2.68 o 
 -11   5   8      131.48      132.24      6.61 o 
 -10   5   8       33.90       28.72      2.45 o 
  -9   5   8       34.64       33.99      2.36 o 
  -8   5   8       23.54       23.09      2.32 o 
  -7   5   8      453.83      455.89      6.19 o 
  -6   5   8       37.18       40.07      2.60 o 
  -5   5   8        0.62        3.12      2.48 o 
  -4   5   8      385.05      403.56      4.35 o 
  -3   5   8      291.68      309.03      5.50 o 
  -2   5   8       42.57       43.33      2.43 o 
  -1   5   8      835.99      820.19      9.46 o 
   0   5   8        0.64        1.09      1.93 o 
   1   5   8      542.26      569.52     10.15 o 
   2   5   8      152.13      156.11      5.45 o 
   3   5   8      155.75      168.29      6.08 o 
   4   5   8       50.74       54.12      2.56 o 
   5   5   8       29.50       30.93      3.14 o 
   6   5   8      456.15      465.36     22.49 o 
   7   5   8        9.84       11.37      1.89 o 
   8   5   8       42.24       40.08      2.09 o 
   9   5   8       14.72       16.39      2.36 o 
 -13   6   8       48.11       43.69      3.14 o 
 -12   6   8       11.10        9.37      2.50 o 
 -11   6   8        0.12        2.13      2.13 o 
 -10   6   8        0.05        1.39      1.92 o 
  -9   6   8      155.07      161.56      5.99 o 
  -8   6   8      240.13      251.83      5.42 o 
  -7   6   8       98.77      100.18      2.78 o 
  -6   6   8        0.92        3.17      2.13 o 
  -5   6   8      431.80      461.46      7.44 o 
  -4   6   8      143.70      133.47      3.06 o 
  -3   6   8      170.59      179.48      3.69 o 
  -2   6   8        6.90        4.17      2.40 o 
  -1   6   8        1.26        2.40      2.01 o 
   0   6   8      398.54      350.32      5.05 o 
   1   6   8      149.12      148.78      4.26 o 
   2   6   8       61.63       66.38      2.03 o 
   3   6   8      142.25      155.63      4.71 o 
   4   6   8        2.69        2.99      1.91 o 
   5   6   8        8.24        9.89      1.91 o 
   6   6   8        6.92        6.30      2.77 o 
   7   6   8       17.11       16.71      2.81 o 
   8   6   8       10.31       13.55      2.11 o 
   9   6   8       46.42       36.95      3.11 o 
 -12   7   8       17.15       10.62      2.19 o 
 -11   7   8      132.69      145.97      6.08 o 
 -10   7   8        3.11        6.55      2.17 o 
  -9   7   8       25.53       23.10      2.38 o 
  -8   7   8        1.57        3.54      2.01 o 
  -7   7   8      492.16      528.56      8.00 o 
  -6   7   8      135.66      144.62      2.94 o 
  -5   7   8       85.61       79.48      2.70 o 
  -4   7   8      350.85      362.14      5.90 o 
  -3   7   8      406.31      415.84      5.19 o 
  -2   7   8      259.92      262.52      4.36 o 
  -1   7   8       38.53       39.89      2.29 o 
   0   7   8      128.04      118.29      2.47 o 
   1   7   8      228.95      237.65      4.94 o 
   2   7   8       85.73       87.12      4.31 o 
   3   7   8       74.10       73.38      4.03 o 
   4   7   8      393.56      403.27     14.65 o 
   5   7   8       61.60       65.05      4.10 o 
   6   7   8      310.92      313.35     17.79 o 
   7   7   8        0.11        4.37      1.99 o 
   8   7   8       11.58       13.23      2.52 o 
   9   7   8        5.09        9.41      2.38 o 
 -12   8   8        3.06        5.29      2.54 o 
 -11   8   8       13.71       11.98      2.51 o 
 -10   8   8        7.10        7.62      2.54 o 
  -9   8   8       32.29       31.50      2.33 o 
  -8   8   8       64.12       59.16      2.58 o 
  -7   8   8        1.21        3.60      2.36 o 
  -6   8   8       18.58       25.97      2.38 o 
  -5   8   8       49.96       46.15      2.34 o 
  -4   8   8      371.82      362.65      6.42 o 
  -3   8   8      160.71      163.51      2.63 o 
  -2   8   8       41.27       56.87      2.62 o 
  -1   8   8        6.73        5.68      1.98 o 
   0   8   8       17.97       18.60      2.15 o 
   1   8   8      119.96      122.95      2.44 o 
   2   8   8       43.75       44.05      2.08 o 
   3   8   8       13.90       13.66      2.06 o 
   4   8   8       19.01       15.53      1.91 o 
   5   8   8      156.96      151.84      7.71 o 
   6   8   8        3.58        6.42      2.14 o 
   7   8   8       11.80       13.33      2.31 o 
   8   8   8       25.33       24.00      2.03 o 
 -11   9   8       21.29       24.84      2.42 o 
 -10   9   8       10.47        8.43      2.35 o 
  -9   9   8        2.00        4.13      2.43 o 
  -8   9   8        7.66        9.54      2.75 o 
  -7   9   8      410.36      449.67      8.38 o 
  -6   9   8       51.57       53.10      3.22 o 
  -5   9   8       68.47       71.26      2.59 o 
  -4   9   8      394.75      404.82      5.08 o 
  -3   9   8      468.76      503.32      5.52 o 
  -2   9   8      869.43      871.27     16.88 o 
  -1   9   8      118.77      119.69      2.69 o 
   0   9   8      338.45      334.61      5.41 o 
   1   9   8        1.21        5.73      1.92 o 
   2   9   8      109.03      110.57      2.33 o 
   3   9   8       54.46       59.67      2.35 o 
   4   9   8      245.87      252.51     10.07 o 
   5   9   8       13.87       15.73      1.99 o 
   6   9   8       83.75       88.65      6.94 o 
   7   9   8       16.73       19.36      2.40 o 
   8   9   8       15.89       12.96      2.01 o 
 -11  10   8       43.28       41.71      2.84 o 
 -10  10   8        2.11        2.16      2.48 o 
  -9  10   8      132.98      135.18      8.73 o 
  -8  10   8       23.04       24.69      2.79 o 
  -7  10   8       11.45       11.05      2.41 o 
  -6  10   8       61.45       61.13      2.33 o 
  -5  10   8        1.14        0.98      2.19 o 
  -4  10   8        2.62        0.20      2.02 o 
  -3  10   8       19.05       22.89      2.48 o 
  -2  10   8      119.16      125.80      2.71 o 
  -1  10   8       13.76       17.68      2.20 o 
   0  10   8       18.99       17.16      2.27 o 
   1  10   8       66.63       64.74      2.28 o 
   2  10   8        9.22       12.09      2.34 o 
   3  10   8        1.23        2.66      1.95 o 
   4  10   8        1.20        1.41      1.79 o 
   5  10   8       12.81       13.70      2.56 o 
   6  10   8       29.10       25.27      2.09 o 
   7  10   8        0.02        2.44      2.06 o 
 -10  11   8       22.00       22.48      2.73 o 
  -9  11   8        0.69        0.69      2.45 o 
  -8  11   8        7.33       10.14      2.51 o 
  -7  11   8      190.51      186.81      6.62 o 
  -6  11   8       11.17       14.46      2.45 o 
  -5  11   8       98.09      100.33      2.71 o 
  -4  11   8       63.00       63.54      2.25 o 
  -3  11   8        0.06       -0.09      2.01 o 
  -2  11   8       70.92       84.81      2.70 o 
  -1  11   8       10.96       17.61      2.46 o 
   0  11   8        5.34        4.43      2.06 o 
   1  11   8      214.58      213.65      4.26 o 
   2  11   8      106.80      111.25      3.20 o 
   3  11   8        0.01        2.82      2.10 o 
   4  11   8        0.23        4.02      1.95 o 
   5  11   8        7.10        8.55      1.97 o 
   6  11   8       72.95       70.39      5.13 o 
   7  11   8       70.99       63.55      4.16 o 
 -10  12   8       16.69       15.98      2.87 o 
  -9  12   8       37.75       31.03      2.68 o 
  -8  12   8       16.95       18.05      2.84 o 
  -7  12   8        0.05       -1.39      2.49 o 
  -6  12   8        6.43        9.16      2.29 o 
  -5  12   8      204.25      209.63      7.76 o 
  -4  12   8       15.01       17.90      2.13 o 
  -3  12   8       13.62       16.10      2.27 o 
  -2  12   8        3.27        5.48      2.09 o 
  -1  12   8      113.67      126.96      4.10 o 
   0  12   8       18.05       22.89      2.06 o 
   1  12   8       22.38       21.49      1.92 o 
   2  12   8        9.97        9.06      2.04 o 
   3  12   8        5.08        6.98      2.35 o 
   4  12   8        3.50        3.58      1.98 o 
   5  12   8       34.17       29.17      2.42 o 
   6  12   8        0.97        2.39      2.38 o 
  -9  13   8        2.56        1.83      2.25 o 
  -8  13   8       41.68       39.45      2.96 o 
  -7  13   8       19.84       21.68      2.37 o 
  -6  13   8       13.28        7.83      2.34 o 
  -5  13   8        0.08       -0.36      2.52 o 
  -4  13   8       34.33       38.66      2.08 o 
  -3  13   8       39.91       43.12      2.20 o 
  -2  13   8       98.97       91.12      2.35 o 
  -1  13   8        1.56        1.90      2.27 o 
   0  13   8       90.14       81.62      3.50 o 
   1  13   8       42.02       37.71      2.07 o 
   2  13   8        1.25        2.76      1.83 o 
   3  13   8        7.98       10.84      2.09 o 
   4  13   8       34.86       38.09      2.56 o 
   5  13   8        5.30        3.94      2.06 o 
  -8  14   8        9.83        6.47      2.78 o 
  -7  14   8       12.27       15.38      2.14 o 
  -6  14   8       46.75       40.96      2.20 o 
  -5  14   8       76.63       76.27      3.17 o 
  -4  14   8        7.64       10.33      1.92 o 
  -3  14   8       53.75       52.53      2.13 o 
  -2  14   8       15.30       14.74      2.17 o 
  -1  14   8        0.01       -1.47      2.67 o 
   0  14   8       14.74       20.95      2.33 o 
   1  14   8        0.33        3.24      2.10 o 
   2  14   8        9.62       11.93      2.03 o 
   3  14   8        6.34        7.26      1.76 o 
   4  14   8       42.30       39.15      2.49 o 
  -6  15   8        0.73        3.04      2.63 o 
  -5  15   8       11.46       11.93      2.32 o 
  -4  15   8       41.72       43.31      2.07 o 
  -3  15   8       17.23       19.58      1.98 o 
  -2  15   8       14.45       12.59      2.38 o 
  -1  15   8        0.61        1.25      2.00 o 
   0  15   8        0.37        5.56      2.17 o 
   1  15   8        4.96        5.75      2.21 o 
   2  15   8        0.14        1.38      2.13 o 
   3  15   8        0.41        3.05      2.00 o 
  -4  16   8        5.75        9.08      2.30 o 
  -3  16   8        4.99        0.98      2.44 o 
  -2  16   8        0.02        1.44      2.61 o 
  -1  16   8       29.23       29.11      2.41 o 
   0  16   8       13.22       14.97      2.38 o 
   1  16   8        1.04        2.53      2.47 o 
 -13   1   9      262.13      217.32      4.00 o 
 -12   1   9       20.41       16.43      2.08 o 
 -11   1   9       15.24       15.66      2.08 o 
 -10   1   9       92.10       94.91      2.53 o 
  -9   1   9      160.61      171.26      2.76 o 
  -8   1   9      303.28      295.10      3.35 o 
  -7   1   9       39.83       45.41      2.84 o 
  -6   1   9      233.80      234.48      4.23 o 
  -5   1   9      162.15      179.89      4.31 o 
  -4   1   9     1229.34     1241.68      8.59 o 
  -3   1   9       10.53       15.48      2.58 o 
  -2   1   9       18.45       21.95      2.64 o 
  -1   1   9       55.57       43.09      2.33 o 
   0   1   9       83.50       94.61      2.16 o 
   1   1   9        0.00        1.48      2.17 o 
   2   1   9      571.58      609.60     14.82 o 
   3   1   9       58.69       54.97      2.52 o 
   4   1   9      267.99      274.71      6.90 o 
   5   1   9       42.49       43.73      2.94 o 
   6   1   9       58.05       49.87      3.79 o 
   7   1   9      302.72      265.38     12.21 o 
   8   1   9       11.51       10.88      2.48 o 
   9   1   9        4.92        5.70      2.17 o 
 -13   2   9        2.62        6.62      2.01 o 
 -12   2   9        5.37        7.77      2.28 o 
 -11   2   9       25.82       30.44      2.25 o 
 -10   2   9       30.32       28.63      2.13 o 
  -9   2   9      109.37      100.00      2.45 o 
  -8   2   9      154.73      146.49      2.68 o 
  -7   2   9        9.27        8.98      2.22 o 
  -6   2   9      179.87      193.83      6.45 o 
  -5   2   9       55.82       58.26      2.56 o 
  -4   2   9      137.73      128.26      3.26 o 
  -3   2   9      132.61      134.29      2.81 o 
  -2   2   9        0.88        3.28      2.55 o 
  -1   2   9      156.78      159.48      2.67 o 
   0   2   9      234.09      244.29      3.92 o 
   1   2   9      135.21      139.16      3.93 o 
   2   2   9      204.96      212.76      8.97 o 
   3   2   9        2.67        3.67      2.37 o 
   4   2   9       89.65       81.27      2.52 o 
   5   2   9       18.39       19.15      2.16 o 
   6   2   9      194.25      177.26      4.83 o 
   7   2   9       80.98       67.64      2.65 o 
   8   2   9       29.03       26.59      2.22 o 
   9   2   9       55.93       49.44      2.46 o 
 -13   3   9      153.61      134.80      8.68 o 
 -12   3   9        2.41        3.73      2.22 o 
 -11   3   9        0.74        2.91      2.03 o 
 -10   3   9       82.23       86.06      2.44 o 
  -9   3   9       20.44       23.69      2.18 o 
  -8   3   9      288.90      274.92      4.11 o 
  -7   3   9      150.88      146.76      3.02 o 
  -6   3   9       86.73       86.46      2.83 o 
  -5   3   9      170.71      184.85      3.44 o 
  -4   3   9      419.38      405.97      4.04 o 
  -3   3   9      128.65      127.44      4.35 o 
  -2   3   9        6.11        7.72      2.41 o 
  -1   3   9       62.26       50.56      2.57 o 
   0   3   9       33.21       26.60      2.26 o 
   1   3   9       44.30       44.12      2.13 o 
   2   3   9      364.68      394.66     13.96 o 
   3   3   9       63.00       55.47      2.19 o 
   4   3   9      108.17      115.79      5.34 o 
   5   3   9       12.47       16.08      1.93 o 
   6   3   9        0.11        2.86      1.92 o 
   7   3   9      172.44      166.34      6.63 o 
   8   3   9        0.15        1.99      2.52 o 
   9   3   9        0.21        0.97      2.20 o 
 -12   4   9       58.48       53.07      2.59 o 
 -11   4   9       73.45       69.74      3.77 o 
 -10   4   9       16.56       19.30      2.37 o 
  -9   4   9        0.88        3.75      2.27 o 
  -8   4   9      120.75      125.87      2.81 o 
  -7   4   9        5.49        4.36      2.32 o 
  -6   4   9        5.79        8.97      2.65 o 
  -5   4   9        2.99        2.60      2.40 o 
  -4   4   9      276.39      265.93      8.30 o 
  -3   4   9        1.95        2.53      2.37 o 
  -2   4   9      520.09      529.59      6.25 o 
  -1   4   9        0.22        3.46      2.27 o 
   0   4   9      102.06      107.24      2.34 o 
   1   4   9       79.00       74.39      2.27 o 
   2   4   9      175.03      194.68      5.00 o 
   3   4   9       25.65       21.90      2.34 o 
   4   4   9      257.98      261.58      9.92 o 
   5   4   9        4.19        4.55      2.60 o 
   6   4   9      133.46      115.88      4.74 o 
   7   4   9       27.44       24.49      2.18 o 
   8   4   9        0.51        0.21      2.12 o 
 -12   5   9        3.44        3.69      2.67 o 
 -11   5   9        1.38        0.97      2.39 o 
 -10   5   9       54.92       50.76      2.50 o 
  -9   5   9        4.00        4.73      2.38 o 
  -8   5   9      108.60      103.45      2.61 o 
  -7   5   9       92.11       98.03      2.63 o 
  -6   5   9      182.26      187.32      4.60 o 
  -5   5   9       84.94       99.05      3.56 o 
  -4   5   9      545.96      521.15     16.72 o 
  -3   5   9       24.97       32.40      2.79 o 
  -2   5   9       71.23       68.48      2.66 o 
  -1   5   9      749.35      708.01     10.74 o 
   0   5   9       22.32       24.81      2.31 o 
   1   5   9       50.28       50.36      2.09 o 
   2   5   9      124.92      134.36      5.24 o 
   3   5   9       24.20       22.22      2.18 o 
   4   5   9      117.19      119.84      7.55 o 
   5   5   9        0.04        3.46      2.39 o 
   6   5   9        0.65        0.34      1.89 o 
   7   5   9       28.58       34.03      3.36 o 
   8   5   9        5.22        8.31      2.36 o 
 -12   6   9       59.89       50.15      3.40 o 
 -11   6   9      100.42       99.35      4.41 o 
 -10   6   9        6.15        6.09      2.43 o 
  -9   6   9       40.11       36.81      2.38 o 
  -8   6   9        3.97        1.42      2.65 o 
  -7   6   9      209.66      233.84      3.57 o 
  -6   6   9      222.14      236.87      3.65 o 
  -5   6   9        0.04        1.82      3.22 o 
  -4   6   9      430.65      460.36      6.49 o 
  -3   6   9       35.28       27.44      2.51 o 
  -2   6   9      774.19      797.83     11.57 o 
  -1   6   9      567.15      578.25      9.91 o 
   0   6   9      429.75      459.80      7.91 o 
   1   6   9        0.48        0.89      1.90 o 
   2   6   9       10.52       14.07      1.99 o 
   3   6   9      100.06      107.02      3.53 o 
   4   6   9      121.73      128.50      5.00 o 
   5   6   9      451.11      468.21     26.29 o 
   6   6   9       26.48       31.96      2.51 o 
   7   6   9       13.33       12.63      2.31 o 
   8   6   9        0.04        3.62      2.03 o 
 -12   7   9        0.01        2.52      2.39 o 
 -11   7   9        0.84       -0.58      2.25 o 
 -10   7   9        9.24       12.74      2.39 o 
  -9   7   9       18.78       19.40      2.22 o 
  -8   7   9        4.99        6.18      2.93 o 
  -7   7   9        6.77        7.69      2.22 o 
  -6   7   9       13.76       15.07      2.28 o 
  -5   7   9        2.95        5.34      3.13 o 
  -4   7   9       48.69       57.22      3.06 o 
  -3   7   9       34.30       41.90      2.73 o 
  -2   7   9       39.14       37.87      2.29 o 
  -1   7   9        0.00        1.66      2.00 o 
   0   7   9        4.28        7.42      2.08 o 
   1   7   9       47.79       46.69      2.23 o 
   2   7   9       81.31       82.78      3.33 o 
   3   7   9       49.64       54.19      2.19 o 
   4   7   9        2.33        5.94      2.03 o 
   5   7   9        1.93        2.91      1.87 o 
   6   7   9       28.67       26.94      2.42 o 
   7   7   9       18.06       25.05      2.08 o 
   8   7   9       28.39       27.36      2.17 o 
 -11   8   9      148.40      140.07      6.58 o 
 -10   8   9       63.07       61.05      2.79 o 
  -9   8   9        0.96        0.23      2.22 o 
  -8   8   9       72.53       72.77      2.84 o 
  -7   8   9        4.99        5.89      2.62 o 
  -6   8   9       38.40       39.14      2.47 o 
  -5   8   9      170.90      162.37      2.80 o 
  -4   8   9      252.75      270.52      3.57 o 
  -3   8   9      232.38      214.96      5.71 o 
  -2   8   9      124.55      146.50      2.85 o 
  -1   8   9      160.39      171.25      3.66 o 
   0   8   9      145.01      136.30      2.72 o 
   1   8   9        0.07        3.67      2.01 o 
   2   8   9       34.55       37.60      2.17 o 
   3   8   9       78.20       85.49      5.67 o 
   4   8   9       27.94       29.70      1.88 o 
   5   8   9       48.49       64.38      6.10 o 
   6   8   9       81.11       78.05      3.53 o 
   7   8   9        9.76       12.87      1.95 o 
 -11   9   9        9.71        9.14      3.01 o 
 -10   9   9        8.17        6.43      2.77 o 
  -9   9   9        0.35        0.54      2.50 o 
  -8   9   9       13.14       15.82      2.48 o 
  -7   9   9       24.22       26.12      2.90 o 
  -6   9   9        8.49       10.84      2.22 o 
  -5   9   9       24.24       27.75      2.63 o 
  -4   9   9       41.66       40.87      2.87 o 
  -3   9   9       45.73       55.20      2.38 o 
  -2   9   9       26.83       26.51      2.25 o 
  -1   9   9       31.81       30.28      2.24 o 
   0   9   9        1.43        2.26      2.02 o 
   1   9   9        0.21        2.15      2.05 o 
   2   9   9       54.12       49.75      3.16 o 
   3   9   9        1.20        0.26      2.19 o 
   4   9   9       23.68       21.65      2.16 o 
   5   9   9        9.74        8.96      2.17 o 
   6   9   9       34.20       29.15      2.45 o 
   7   9   9        0.72        0.71      2.73 o 
 -10  10   9       20.37       21.40      2.67 o 
  -9  10   9        9.95       14.61      2.57 o 
  -8  10   9       10.87       12.88      2.33 o 
  -7  10   9       11.31       10.55      2.83 o 
  -6  10   9       63.49       72.34      2.45 o 
  -5  10   9       14.61       14.17      2.21 o 
  -4  10   9      171.00      172.41      5.84 o 
  -3  10   9       23.55       26.65      2.25 o 
  -2  10   9      239.21      246.61      6.09 o 
  -1  10   9        0.85        4.57      2.42 o 
   0  10   9        7.60        9.46      2.40 o 
   1  10   9       22.83       21.79      2.04 o 
   2  10   9       15.78       20.67      2.58 o 
   3  10   9        0.01        1.26      2.12 o 
   4  10   9       22.93       22.83      2.24 o 
   5  10   9      116.59      120.78      7.05 o 
   6  10   9        7.33        7.03      2.42 o 
  -9  11   9        0.02       -1.59      2.89 o 
  -8  11   9        6.67        6.77      2.45 o 
  -7  11   9       14.98       16.18      2.77 o 
  -6  11   9        9.46       11.60      2.51 o 
  -5  11   9        4.46        5.45      2.47 o 
  -4  11   9       20.59       21.97      2.44 o 
  -3  11   9       38.25       40.21      2.35 o 
  -2  11   9       34.81       39.35      2.34 o 
  -1  11   9       15.61       15.64      2.50 o 
   0  11   9       64.40       67.41      2.30 o 
   1  11   9       11.43       14.27      2.36 o 
   2  11   9       16.12       15.55      1.98 o 
   3  11   9       15.80       13.43      2.38 o 
   4  11   9       37.05       40.14      2.60 o 
   5  11   9        0.38        1.65      2.20 o 
  -9  12   9        3.76        0.70      2.91 o 
  -8  12   9       17.77       14.00      2.59 o 
  -7  12   9        3.68        4.50      2.85 o 
  -6  12   9       51.11       54.14      2.49 o 
  -5  12   9        5.11        5.35      2.13 o 
  -4  12   9       12.44       10.79      2.14 o 
  -3  12   9       14.93       19.14      2.09 o 
  -2  12   9       61.70       64.33      2.43 o 
  -1  12   9      112.21      109.40      2.79 o 
   0  12   9      137.81      135.98      4.69 o 
   1  12   9       42.02       40.00      2.46 o 
   2  12   9       10.09        7.89      2.06 o 
   3  12   9        0.40       -0.43      2.32 o 
   4  12   9       40.27       38.45      2.93 o 
   5  12   9       40.49       33.99      2.76 o 
  -8  13   9        2.83        7.46      3.01 o 
  -7  13   9        6.21        4.76      2.34 o 
  -6  13   9       63.10       61.74      2.69 o 
  -5  13   9        0.76        3.60      2.10 o 
  -4  13   9       64.16       69.08      2.98 o 
  -3  13   9       15.15       18.74      2.34 o 
  -2  13   9        1.75        2.03      2.26 o 
  -1  13   9        1.78        8.13      2.27 o 
   0  13   9       34.54       35.96      2.17 o 
   1  13   9        1.30        1.79      2.42 o 
   2  13   9        2.46        0.58      2.14 o 
   3  13   9       18.96       19.35      2.18 o 
  -6  14   9       11.66       13.67      2.27 o 
  -5  14   9       24.46       22.28      2.48 o 
  -4  14   9       89.52       84.82      3.49 o 
  -3  14   9       27.08       23.66      2.11 o 
  -2  14   9       77.19       75.36      2.47 o 
  -1  14   9       86.58       87.04      4.96 o 
   0  14   9        1.29        0.39      2.18 o 
   1  14   9        0.05        2.15      2.35 o 
   2  14   9        0.65        1.24      2.37 o 
  -4  15   9       13.98       14.42      2.72 o 
  -3  15   9        0.08        1.06      2.46 o 
  -2  15   9        6.02        6.07      2.66 o 
  -1  15   9        3.49        3.77      2.00 o 
   0  15   9        1.47        4.76      2.70 o 
 -12   0  10        2.29        5.14      3.16 o 
 -11   0  10       55.82       56.42      3.48 o 
 -10   0  10      504.20      490.52     15.70 o 
  -9   0  10      107.42      108.23      4.42 o 
  -8   0  10      206.47      200.66      4.78 o 
  -7   0  10        1.31        4.89      3.62 o 
  -6   0  10       12.45        8.87      3.77 o 
  -5   0  10        0.80        1.72      3.68 o 
  -4   0  10        2.27        4.66      3.73 o 
  -3   0  10       49.48       55.23      3.85 o 
  -2   0  10       30.89       27.86      3.24 o 
  -1   0  10     1632.31     1748.85    101.96 o 
   0   0  10      139.69      112.83      3.17 o 
   1   0  10       46.34       45.37      4.78 o 
   2   0  10       11.63       13.23      3.74 o 
   3   0  10      325.65      308.11      7.27 o 
   4   0  10       38.36       36.77      3.93 o 
   5   0  10       23.41       23.94      3.15 o 
   6   0  10      121.16      118.95      7.35 o 
   7   0  10       58.99       50.20      4.71 o 
   8   0  10       73.66       68.73      4.87 o 
 -12   1  10        8.74        8.34      2.09 o 
 -11   1  10       32.70       29.88      2.35 o 
 -10   1  10       68.66       67.14      2.64 o 
  -9   1  10       77.68       74.30      3.03 o 
  -8   1  10        0.33        1.93      2.36 o 
  -7   1  10       67.89       65.77      2.94 o 
  -6   1  10        3.12        6.18      2.58 o 
  -5   1  10       13.50       20.02      2.62 o 
  -4   1  10       33.52       30.77      2.42 o 
  -3   1  10       22.88       26.36      2.74 o 
  -2   1  10        0.14        4.21      2.62 o 
  -1   1  10        0.01       -1.13      2.47 o 
   0   1  10       13.67       17.63      2.16 o 
   1   1  10      103.33      102.10      4.53 o 
   2   1  10       69.05       66.92      3.14 o 
   3   1  10       32.63       33.18      2.29 o 
   4   1  10       80.31       79.42      2.46 o 
   5   1  10        0.66        2.59      2.17 o 
   6   1  10       39.38       37.75      2.17 o 
   7   1  10        8.95        8.86      2.16 o 
 -12   2  10       48.27       46.04      2.58 o 
 -11   2  10       13.53       14.59      2.28 o 
 -10   2  10      109.22      107.33      3.36 o 
  -9   2  10       77.32       78.50      2.85 o 
  -8   2  10       74.42       76.92      3.06 o 
  -7   2  10       55.46       64.00      2.85 o 
  -6   2  10      254.45      265.47      4.26 o 
  -5   2  10      204.41      196.51      3.42 o 
  -4   2  10        1.11        0.99      2.31 o 
  -3   2  10       70.25       67.37      2.73 o 
  -2   2  10       22.41       23.11      2.45 o 
  -1   2  10      298.69      286.54      7.17 o 
   0   2  10       21.26       19.10      2.49 o 
   1   2  10       19.48       18.24      1.94 o 
   2   2  10        2.60        7.07      1.99 o 
   3   2  10      161.43      171.55      6.46 o 
   4   2  10        0.56        4.37      2.36 o 
   5   2  10       14.18       13.63      2.08 o 
   6   2  10       65.55       63.34      4.50 o 
   7   2  10       97.27       89.57      5.31 o 
 -12   3  10       29.26       25.65      2.33 o 
 -11   3  10       24.61       19.85      2.48 o 
 -10   3  10       35.98       33.79      2.55 o 
  -9   3  10      139.98      129.73      3.01 o 
  -8   3  10       15.29       14.39      2.85 o 
  -7   3  10       13.35       11.14      2.92 o 
  -6   3  10        1.73        5.26      2.69 o 
  -5   3  10        1.15        4.96      2.52 o 
  -4   3  10       29.08       30.36      2.78 o 
  -3   3  10      123.91      118.51      4.96 o 
  -2   3  10       77.81       89.34      3.10 o 
  -1   3  10        9.80        5.52      2.16 o 
   0   3  10      123.26      129.57      2.45 o 
   1   3  10       68.97       75.35      2.76 o 
   2   3  10      111.30      109.07      2.39 o 
   3   3  10        7.10        7.79      2.38 o 
   4   3  10       17.36       15.34      2.41 o 
   5   3  10      173.25      143.20      6.47 o 
   6   3  10       24.62       24.67      2.18 o 
   7   3  10        0.53        3.38      2.31 o 
 -12   4  10       50.70       42.12      2.81 o 
 -11   4  10       13.78       12.13      2.53 o 
 -10   4  10       63.61       70.82      2.82 o 
  -9   4  10       54.90       49.91      2.47 o 
  -8   4  10        5.42        7.16      2.49 o 
  -7   4  10        7.63       11.34      2.51 o 
  -6   4  10        4.37        6.87      2.90 o 
  -5   4  10        2.92        4.13      2.55 o 
  -4   4  10       30.32       30.48      3.04 o 
  -3   4  10       20.90       20.76      2.68 o 
  -2   4  10        0.26        0.95      2.60 o 
  -1   4  10      609.80      631.69      9.32 o 
   0   4  10      111.11      102.76      2.94 o 
   1   4  10        1.63        3.53      2.26 o 
   2   4  10       12.66       13.23      2.25 o 
   3   4  10      307.90      325.46     12.29 o 
   4   4  10        8.04        7.49      1.91 o 
   5   4  10        0.10        0.50      2.17 o 
   6   4  10       62.09       62.68      3.70 o 
   7   4  10       45.00       37.66      3.02 o 
 -11   5  10        4.69        6.25      2.60 o 
 -10   5  10       57.00       54.85      3.50 o 
  -9   5  10        0.53        0.67      2.29 o 
  -8   5  10      153.89      152.21      7.31 o 
  -7   5  10      223.14      225.54      6.30 o 
  -6   5  10        3.14        5.73      3.15 o 
  -5   5  10       18.13       14.02      4.75 o 
  -4   5  10      107.55      115.84      3.70 o 
  -3   5  10      345.78      341.72     10.33 o 
  -2   5  10        2.40        5.08      2.33 o 
  -1   5  10       23.37       28.75      2.50 o 
   0   5  10      107.72      114.13      3.82 o 
   1   5  10       32.88       38.25      2.23 o 
   2   5  10        1.79        5.67      2.03 o 
   3   5  10        5.91       11.17      2.27 o 
   4   5  10       69.40       68.80      3.68 o 
   5   5  10       33.96       34.20      2.42 o 
   6   5  10        3.11        3.06      2.03 o 
   7   5  10       49.16       40.09      3.68 o 
 -11   6  10        2.26        1.88      2.38 o 
 -10   6  10        5.09        7.61      2.52 o 
  -9   6  10        2.29        4.39      2.71 o 
  -8   6  10       13.23       15.76      3.13 o 
  -7   6  10       14.21       12.89      2.83 o 
  -6   6  10       83.36       88.65      3.68 o 
  -5   6  10       92.78       98.79      3.67 o 
  -4   6  10       10.39       13.38      3.62 o 
  -3   6  10        0.04       -0.87      2.95 o 
  -2   6  10       11.80        9.26      2.41 o 
  -1   6  10        0.03       -1.00      2.12 o 
   0   6  10        0.01        0.27      2.01 o 
   1   6  10       56.92       59.72      2.14 o 
   2   6  10        0.67        1.65      1.89 o 
   3   6  10      156.88      166.20      6.32 o 
   4   6  10       16.33       17.56      1.88 o 
   5   6  10        0.85        4.11      1.99 o 
   6   6  10        1.01        3.96      2.00 o 
   7   6  10       29.33       30.47      2.35 o 
 -11   7  10       10.79       13.46      2.56 o 
 -10   7  10       90.42       88.38      3.45 o 
  -9   7  10        2.99        2.79      2.78 o 
  -8   7  10       48.90       51.81      3.21 o 
  -7   7  10       47.10       49.77      2.94 o 
  -6   7  10        9.37       10.49      3.23 o 
  -5   7  10       10.85       18.48      3.21 o 
  -4   7  10       93.04       86.00      3.16 o 
  -3   7  10      203.37      198.10      3.30 o 
  -2   7  10       31.90       30.60      2.30 o 
  -1   7  10       37.28       33.45      2.41 o 
   0   7  10       21.52       24.45      2.26 o 
   1   7  10      237.74      252.74      8.30 o 
   2   7  10       34.90       35.89      2.36 o 
   3   7  10       22.88       27.90      2.13 o 
   4   7  10       23.83       24.55      1.98 o 
   5   7  10      224.33      239.16     14.52 o 
   6   7  10       37.90       40.26      2.58 o 
 -10   8  10        0.00        0.85      3.16 o 
  -9   8  10        0.38        0.09      2.32 o 
  -8   8  10        0.00        0.12      3.05 o 
  -7   8  10       55.76       57.39      3.04 o 
  -6   8  10        0.11        1.14      3.25 o 
  -5   8  10       71.60       64.63      3.68 o 
  -4   8  10        7.18        9.39      2.43 o 
  -3   8  10        2.20        3.75      2.24 o 
  -2   8  10        0.16       -0.42      2.37 o 
  -1   8  10       64.11       65.63      2.74 o 
   0   8  10       76.70       82.53      3.27 o 
   1   8  10        3.49        3.82      2.36 o 
   2   8  10       51.29       47.29      2.25 o 
   3   8  10        0.81        1.05      2.05 o 
   4   8  10        7.18        7.41      1.99 o 
   5   8  10        1.79        3.35      2.07 o 
   6   8  10        8.99       11.34      2.73 o 
 -10   9  10       41.79       41.87      3.00 o 
  -9   9  10        3.65        3.90      2.70 o 
  -8   9  10       27.81       31.99      2.99 o 
  -7   9  10       19.81       27.95      2.69 o 
  -6   9  10       58.54       57.36      3.26 o 
  -5   9  10       42.66       50.51      2.73 o 
  -4   9  10      154.95      149.12      5.98 o 
  -3   9  10       79.11       84.02      2.51 o 
  -2   9  10      217.80      202.68      9.20 o 
  -1   9  10      205.48      184.54      4.31 o 
   0   9  10       74.24       66.27      2.58 o 
   1   9  10      165.26      181.56      8.45 o 
   2   9  10        1.55        2.07      2.09 o 
   3   9  10        4.15        5.22      2.14 o 
   4   9  10        0.05        2.92      2.16 o 
   5   9  10      133.44      128.45      3.46 o 
  -9  10  10        4.12        2.75      2.74 o 
  -8  10  10        7.71       10.94      2.56 o 
  -7  10  10        6.64        9.91      3.18 o 
  -6  10  10        0.04        1.30      3.33 o 
  -5  10  10        0.48        1.37      2.50 o 
  -4  10  10       28.27       30.16      4.11 o 
  -3  10  10        0.05        0.28      2.00 o 
  -2  10  10        0.94        1.16      2.45 o 
  -1  10  10        2.57        3.15      1.97 o 
   0  10  10        6.36        9.00      2.81 o 
   1  10  10        3.25        4.04      2.27 o 
   2  10  10        3.39        6.51      2.23 o 
   3  10  10       14.94       10.01      2.17 o 
   4  10  10       35.99       36.27      2.13 o 
  -8  11  10       22.52       27.79      3.13 o 
  -7  11  10       62.50       68.47      3.38 o 
  -6  11  10       19.32       15.55      2.65 o 
  -5  11  10        0.03       -0.23      2.44 o 
  -4  11  10      104.52      107.72      3.12 o 
  -3  11  10      107.47      101.41      2.58 o 
  -2  11  10        0.12        1.86      2.50 o 
  -1  11  10        2.93        2.02      2.59 o 
   0  11  10        7.72        4.84      2.49 o 
   1  11  10       17.55       23.04      2.44 o 
   2  11  10        2.29        0.61      2.08 o 
   3  11  10        5.87        4.24      2.09 o 
   4  11  10        0.43        2.48      2.16 o 
  -7  12  10        5.28        3.71      3.07 o 
  -6  12  10        0.12        0.64      2.66 o 
  -5  12  10        1.57        3.00      2.52 o 
  -4  12  10       10.21       11.23      2.86 o 
  -3  12  10        3.61        8.44      2.32 o 
  -2  12  10        0.28        3.03      2.51 o 
  -1  12  10       45.87       50.28      3.51 o 
   0  12  10       34.65       36.16      2.65 o 
   1  12  10       23.85       25.42      2.57 o 
   2  12  10        1.71        3.82      2.14 o 
   3  12  10       28.58       25.75      2.18 o 
  -6  13  10        4.79        3.15      2.79 o 
  -5  13  10        9.11       11.04      2.94 o 
  -4  13  10       22.14       20.06      2.66 o 
  -3  13  10       27.70       28.99      2.27 o 
  -2  13  10        0.54        5.45      2.15 o 
  -1  13  10        0.00        1.39      2.19 o 
   0  13  10        1.88        3.66      2.65 o 
   1  13  10       17.59       20.58      2.66 o 
 -11   1  11       53.80       57.04      4.08 o 
 -10   1  11       28.27       28.91      3.02 o 
  -9   1  11      256.72      285.37      3.80 o 
  -8   1  11       10.56       12.10      2.75 o 
  -7   1  11       25.93       34.02      2.80 o 
  -6   1  11        5.68        8.08      2.76 o 
  -5   1  11      116.12      124.57      4.63 o 
  -4   1  11        1.77        2.90      2.40 o 
  -3   1  11      176.42      195.36      7.46 o 
  -2   1  11      179.21      183.48      7.74 o 
  -1   1  11      296.66      304.30     17.14 o 
   0   1  11      132.26      123.27      3.11 o 
   1   1  11        5.17        6.60      2.04 o 
   2   1  11      139.82      152.96      5.79 o 
   3   1  11       15.11       15.92      2.27 o 
   4   1  11      190.62      180.94      6.22 o 
   5   1  11       21.98       18.86      2.02 o 
   6   1  11       27.46       30.28      2.24 o 
 -11   2  11       16.83       18.07      3.00 o 
 -10   2  11       77.26       69.24      3.20 o 
  -9   2  11       67.96       66.26      3.59 o 
  -8   2  11        6.71        7.48      2.45 o 
  -7   2  11       27.25       33.31      2.63 o 
  -6   2  11        0.95        4.22      2.77 o 
  -5   2  11        0.07        2.87      2.67 o 
  -4   2  11       21.54       25.56      2.83 o 
  -3   2  11      143.05      144.49      6.04 o 
  -2   2  11       19.87       19.67      2.73 o 
  -1   2  11       30.64       29.53      4.92 o 
   0   2  11      147.68      150.72      4.33 o 
   1   2  11        4.83        5.95      2.19 o 
   2   2  11        0.00        2.81      1.87 o 
   3   2  11       70.57       62.11      4.48 o 
   4   2  11        7.55        8.56      2.34 o 
   5   2  11       16.80       14.34      1.95 o 
   6   2  11        0.65        5.20      2.05 o 
 -11   3  11       16.25       16.64      2.93 o 
 -10   3  11        8.39        8.91      2.93 o 
  -9   3  11       99.30      107.52      3.51 o 
  -8   3  11        0.03        1.38      3.00 o 
  -7   3  11       21.60       21.70      2.86 o 
  -6   3  11        0.74        2.54      2.54 o 
  -5   3  11      209.94      224.98      7.37 o 
  -4   3  11       12.46       12.91      2.99 o 
  -3   3  11       31.18       32.82      2.88 o 
  -2   3  11       67.03       68.38      2.97 o 
  -1   3  11      243.87      252.62      3.20 o 
   0   3  11      159.53      162.70      3.80 o 
   1   3  11        1.10        2.45      1.97 o 
   2   3  11       83.54      104.81      5.83 o 
   3   3  11       18.17       17.69      2.15 o 
   4   3  11      101.99      104.01      8.20 o 
   5   3  11        0.15        2.25      2.29 o 
   6   3  11       47.75       40.61      2.58 o 
 -11   4  11      142.40      123.95      8.48 o 
 -10   4  11       12.78       13.15      2.79 o 
  -9   4  11        0.12        2.83      3.01 o 
  -8   4  11        0.01       -0.47      2.38 o 
  -7   4  11       82.76       84.90      3.69 o 
  -6   4  11       13.82       14.83      3.17 o 
  -5   4  11        0.14        2.23      2.95 o 
  -4   4  11        0.24       -1.22      2.92 o 
  -3   4  11      120.97      122.28      7.34 o 
  -2   4  11        0.23       -0.66      2.74 o 
  -1   4  11       16.93       15.74      2.22 o 
   0   4  11        3.46        6.10      2.11 o 
   1   4  11       52.28       58.54      3.23 o 
   2   4  11       18.24       21.25      2.17 o 
   3   4  11       41.65       42.41      2.73 o 
   4   4  11       54.63       51.27      2.71 o 
   5   4  11        0.59        3.42      2.88 o 
   6   4  11       88.91       77.05      2.91 o 
 -10   5  11        4.25        3.74      2.64 o 
  -9   5  11       97.43      106.11      3.24 o 
  -8   5  11        6.82        8.21      3.37 o 
  -7   5  11       25.80       26.24      3.08 o 
  -6   5  11       33.35       30.19      2.92 o 
  -5   5  11        7.58        8.67      3.13 o 
  -4   5  11       48.78       52.98      2.93 o 
  -3   5  11      118.63      121.76      5.34 o 
  -2   5  11       14.01       12.93      2.60 o 
  -1   5  11        2.79        2.44      2.05 o 
   0   5  11        0.18        2.13      2.03 o 
   1   5  11        0.77        2.72      2.36 o 
   2   5  11       38.50       46.36      2.85 o 
   3   5  11        9.99        9.25      2.07 o 
   4   5  11       10.08       14.67      2.14 o 
   5   5  11        2.33        2.71      2.37 o 
 -10   6  11        1.15        4.71      3.12 o 
  -9   6  11       31.39       26.97      3.79 o 
  -8   6  11       26.46       29.95      3.69 o 
  -7   6  11       77.39       74.78      8.26 o 
  -6   6  11        3.85        6.80      3.89 o 
  -5   6  11        0.57        3.55      3.80 o 
  -4   6  11       10.52       13.29      3.02 o 
  -3   6  11       30.08       37.36      3.29 o 
  -2   6  11       95.65       87.25      5.53 o 
  -1   6  11       50.93       40.37      2.43 o 
   0   6  11      116.66      127.05      5.62 o 
   1   6  11      103.97      100.39      3.60 o 
   2   6  11      164.99      151.24      9.30 o 
   3   6  11       11.87       11.89      2.35 o 
   4   6  11        7.96        9.73      2.17 o 
   5   6  11        3.16        1.76      2.48 o 
  -9   7  11        7.53        7.44      3.49 o 
  -8   7  11       14.46       12.73      3.52 o 
  -7   7  11        0.00        4.17      4.11 o 
  -6   7  11       23.17       29.27      3.04 o 
  -5   7  11        5.30        5.35      3.75 o 
  -4   7  11        9.64       13.05      3.83 o 
  -3   7  11       11.09       11.26      3.25 o 
  -2   7  11        0.62       -4.00      3.04 o 
  -1   7  11       30.30       32.44      2.49 o 
   0   7  11       64.26       61.87      2.55 o 
   1   7  11       47.65       49.56      2.63 o 
   2   7  11        0.92        2.65      2.18 o 
   3   7  11        3.54        3.72      2.18 o 
   4   7  11        6.50        7.30      2.21 o 
  -9   8  11        5.16        8.34      2.59 o 
  -8   8  11        0.03        2.91      2.61 o 
  -7   8  11      239.38      222.95     12.69 o 
  -6   8  11       53.99       45.98      3.01 o 
  -5   8  11       45.90       50.70      3.04 o 
  -4   8  11        7.51       12.63      4.39 o 
  -3   8  11      169.19      180.75     10.10 o 
  -2   8  11      107.60      105.56      4.51 o 
  -1   8  11      185.76      189.45      9.88 o 
   0   8  11      240.06      233.33      7.55 o 
   1   8  11       19.85       26.35      2.32 o 
   2   8  11       88.94       96.78      7.27 o 
   3   8  11        1.77        2.52      2.16 o 
   4   8  11       43.36       43.78      2.44 o 
  -8   9  11       55.40       56.22      3.69 o 
  -7   9  11        5.11        2.26      3.49 o 
  -6   9  11       17.33       17.51      2.98 o 
  -5   9  11        0.15        2.17      2.40 o 
  -4   9  11        2.37        1.67      2.35 o 
  -3   9  11       11.80       12.52      2.69 o 
  -2   9  11       21.70       17.26      2.60 o 
  -1   9  11       52.43       49.20      3.36 o 
   0   9  11       26.93       28.92      2.55 o 
   1   9  11       98.32       85.96      3.81 o 
   2   9  11        1.62        2.27      2.30 o 
   3   9  11        0.15        0.93      2.21 o 
  -7  10  11       32.82       31.52      3.04 o 
  -6  10  11        7.72        5.26      2.84 o 
  -5  10  11       20.89       25.97      2.89 o 
  -4  10  11        0.47        1.99      2.40 o 
  -3  10  11       76.85       78.96      3.13 o 
  -2  10  11       13.48       13.40      2.30 o 
  -1  10  11        7.07       10.29      2.53 o 
   0  10  11       23.13       27.93      2.98 o 
   1  10  11       11.33       10.88      2.39 o 
   2  10  11       29.31       24.90      2.32 o 
  -6  11  11        9.37        8.69      3.04 o 
  -5  11  11       33.77       30.94      2.72 o 
  -4  11  11        3.01        4.77      2.61 o 
  -3  11  11        8.00       11.07      2.56 o 
  -2  11  11        7.45        6.59      2.39 o 
  -1  11  11        9.40        8.06      2.34 o 
   0  11  11        0.05       -0.29      2.56 o 
   1  11  11        5.18        4.74      2.64 o 
  -4  12  11        0.73        3.86      3.10 o 
  -3  12  11       29.97       33.45      2.54 o 
  -2  12  11        0.28        1.20      2.39 o 
  -1  12  11        6.60        6.73      2.95 o 
 -10   0  12       90.43       91.22      9.60 o 
  -9   0  12       19.05       31.42      4.42 o 
  -8   0  12       26.03       28.69      4.19 o 
  -7   0  12        1.13        3.35      3.87 o 
  -6   0  12      174.20      201.86     17.26 o 
  -5   0  12       67.90       84.90      7.61 o 
  -4   0  12       85.43       89.04      4.31 o 
  -3   0  12        4.65        2.73      3.88 o 
  -2   0  12      164.58      180.94     20.46 o 
  -1   0  12        6.54       10.80      3.90 o 
   0   0  12       45.74       43.75      3.67 o 
   1   0  12       11.47        5.01      2.80 o 
   2   0  12       71.69       70.52      7.00 o 
   3   0  12       55.84       53.95      4.75 o 
   4   0  12       81.49       65.39      6.88 o 
 -10   1  12       15.31       10.58      3.09 o 
  -9   1  12        1.61        3.21      2.93 o 
  -8   1  12        3.25        6.92      2.78 o 
  -7   1  12        3.95        5.66      2.79 o 
  -6   1  12       15.83       19.64      2.94 o 
  -5   1  12       33.11       33.09      2.93 o 
  -4   1  12       99.88      104.15      6.21 o 
  -3   1  12        2.39        3.88      2.83 o 
  -2   1  12        8.32        9.92      2.77 o 
  -1   1  12       59.25       65.90      3.36 o 
   0   1  12        2.52        5.14      3.19 o 
   1   1  12        0.02        2.06      2.35 o 
   2   1  12        5.18        4.83      2.04 o 
   3   1  12        2.74        5.77      2.32 o 
   4   1  12        1.02        4.35      2.17 o 
  -9   2  12       40.80       45.60      3.16 o 
  -8   2  12      102.87      104.62      3.23 o 
  -7   2  12       31.95       34.06      2.91 o 
  -6   2  12      208.37      236.14      5.04 o 
  -5   2  12       22.48       30.05      2.99 o 
  -4   2  12       28.58       28.53      2.83 o 
  -3   2  12       16.05       23.14      2.84 o 
  -2   2  12      378.05      414.25     29.49 o 
  -1   2  12       35.78       36.02      5.24 o 
   0   2  12       56.23       50.54      2.80 o 
   1   2  12        5.58        6.03      2.27 o 
   2   2  12       85.41       81.34      3.84 o 
   3   2  12      101.74       96.11      4.42 o 
   4   2  12        2.30        4.59      2.20 o 
  -9   3  12       13.90       16.18      3.37 o 
  -8   3  12       97.60      113.44      3.65 o 
  -7   3  12        2.28        5.26      3.08 o 
  -6   3  12        1.19        3.72      2.62 o 
  -5   3  12       19.13       19.69      3.09 o 
  -4   3  12      112.35      127.60      8.16 o 
  -3   3  12       12.03       11.20      3.02 o 
  -2   3  12       27.37       31.79      2.87 o 
  -1   3  12       24.49       28.61      2.87 o 
   0   3  12       73.62       78.61      2.92 o 
   1   3  12        8.21        8.28      2.10 o 
   2   3  12      105.28       97.96      3.88 o 
   3   3  12        4.05        5.78      2.31 o 
   4   3  12        1.17        3.32      2.20 o 
  -9   4  12       19.41       19.67      3.40 o 
  -8   4  12        9.70        8.89      2.90 o 
  -7   4  12        0.22       -0.79      2.89 o 
  -6   4  12       72.29       80.62      4.00 o 
  -5   4  12        2.29        7.33      3.54 o 
  -4   4  12        9.75        7.69      3.00 o 
  -3   4  12        0.98        0.86      2.64 o 
  -2   4  12       89.90       95.48      5.35 o 
  -1   4  12        3.50        3.97      2.66 o 
   0   4  12      104.70      101.07      4.98 o 
   1   4  12        0.00        2.86      2.31 o 
   2   4  12        4.58        8.67      2.16 o 
   3   4  12       11.33       12.76      2.17 o 
   4   4  12       28.87       28.44      2.59 o 
  -9   5  12        7.95        7.73      3.00 o 
  -8   5  12       28.69       26.75      9.70 o 
  -7   5  12       59.13       62.72      4.28 o 
  -6   5  12       77.06       72.72      3.90 o 
  -5   5  12        5.59        5.63      3.96 o 
  -4   5  12      149.77      171.86      4.12 o 
  -3   5  12       25.63       23.62      2.80 o 
  -2   5  12       97.11       99.05      6.86 o 
  -1   5  12        5.15        7.21      2.86 o 
   0   5  12      132.71      119.56      6.06 o 
   1   5  12       49.19       44.10      2.35 o 
   2   5  12       18.78       14.71      2.28 o 
   3   5  12        2.33        4.40      2.46 o 
  -8   6  12       49.36       42.75      3.83 o 
  -7   6  12       13.08        9.52      3.28 o 
  -6   6  12        0.65        3.88      4.32 o 
  -5   6  12        4.45        3.07      3.06 o 
  -4   6  12        0.94       -0.12      3.32 o 
  -3   6  12        9.63       14.11      3.99 o 
  -2   6  12      100.76      101.10      7.54 o 
  -1   6  12       11.03        9.47      2.59 o 
   0   6  12       34.46       32.41      2.61 o 
   1   6  12        8.06        9.60      2.35 o 
   2   6  12        0.27        0.78      2.18 o 
   3   6  12        6.84        8.94      2.26 o 
  -8   7  12       60.15       55.13      3.71 o 
  -7   7  12        2.16        2.45      3.96 o 
  -6   7  12        0.83        3.32      2.63 o 
  -5   7  12       16.85       13.77      3.27 o 
  -4   7  12       64.67       71.05      3.92 o 
  -3   7  12       39.69       42.85      6.56 o 
  -2   7  12       25.31       29.12      3.14 o 
  -1   7  12       72.97       73.88      2.84 o 
   0   7  12      101.38      101.59      3.11 o 
   1   7  12      106.99       96.39      5.50 o 
   2   7  12       33.15       31.86      2.49 o 
  -7   8  12       22.50       20.17      3.26 o 
  -6   8  12       18.18       14.35      2.86 o 
  -5   8  12       19.11       21.39      4.87 o 
  -4   8  12        0.02        1.22      3.94 o 
  -3   8  12        8.37       10.00      5.78 o 
  -2   8  12        0.30        0.21      2.83 o 
  -1   8  12       12.34       11.71      2.74 o 
   0   8  12       18.88       19.15      2.58 o 
   1   8  12        0.04        1.73      2.23 o 
  -6   9  12        4.35        5.18      3.19 o 
  -5   9  12        0.15        3.09      3.94 o 
  -4   9  12       78.09       84.14      3.65 o 
  -3   9  12       19.16       14.44      2.87 o 
  -2   9  12       25.78       22.45      2.61 o 
  -1   9  12      100.74       90.47      4.20 o 
   0   9  12        1.96        2.88      2.45 o 
  -3  10  12        0.42        1.13      2.98 o 
  -2  10  12       56.14       48.74      4.94 o 
  -8   1  13        3.41        3.43      3.17 o 
  -7   1  13       17.99       18.35      3.11 o 
  -6   1  13       60.42       66.14      3.80 o 
  -5   1  13       93.90       88.03      6.54 o 
  -4   1  13       35.46       34.22      3.10 o 
  -3   1  13       22.42       28.64      3.07 o 
  -2   1  13        0.12        1.52      2.33 o 
  -1   1  13       96.01       95.80     10.84 o 
   0   1  13       18.53       16.97      2.95 o 
   1   1  13        2.72        3.59      2.80 o 
   2   1  13       17.82       13.33      2.46 o 
  -7   2  13        1.53        2.00      2.88 o 
  -6   2  13        3.57        3.33      2.77 o 
  -5   2  13       48.08       50.47      3.18 o 
  -4   2  13        5.69        4.66      3.03 o 
  -3   2  13        6.45        4.73      3.03 o 
  -2   2  13        7.64        9.71      3.31 o 
  -1   2  13        0.02        3.47      2.94 o 
   0   2  13        5.16        3.26      2.85 o 
   1   2  13       55.67       47.84      2.78 o 
   2   2  13        5.08        4.38      2.24 o 
  -7   3  13        6.85        7.33      3.29 o 
  -6   3  13        8.01       13.26      3.26 o 
  -5   3  13       33.81       35.46      3.25 o 
  -4   3  13       10.14       10.25      3.32 o 
  -3   3  13       12.83       17.62      3.15 o 
  -2   3  13        2.73        5.59      2.98 o 
  -1   3  13       96.40      100.22      8.31 o 
   0   3  13        0.01        1.22      3.01 o 
   1   3  13       14.00       15.38      2.67 o 
  -7   4  13       18.79       15.25      3.33 o 
  -6   4  13        3.96        4.97      3.82 o 
  -5   4  13       23.91       24.76      3.03 o 
  -4   4  13        1.66        2.67      3.28 o 
  -3   4  13       70.59       67.77      4.11 o 
  -2   4  13        4.17        6.89      2.38 o 
  -1   4  13       75.03       68.34      6.21 o 
   0   4  13        4.75        4.26      2.76 o 
   1   4  13       71.62       65.84      4.35 o 
  -6   5  13       28.72       27.95      4.14 o 
  -5   5  13       37.67       37.36      6.57 o 
  -4   5  13        0.25        2.95      3.76 o 
  -3   5  13        5.12        6.87      2.92 o 
  -2   5  13        3.68        5.66      3.20 o 
  -1   5  13      120.21      111.61     12.72 o 
   0   5  13       15.53       11.93      3.00 o 
  -5   6  13       18.26       23.89      4.21 o 
  -4   6  13       29.35       25.82      7.91 o 
  -3   6  13      109.87      110.40     11.90 o 
  -2   6  13        6.96        7.07      3.06 o 
  -1   6  13       12.98       11.41      3.28 o 
  -3   7  13        9.02       12.76      9.79 o 
                                                 
